# Supplementary material for: Unveiling the genetic architecture for lodging resistance in rice (Oryza sativa. L) by genome-wide association analyses
Source: Front Genet. 2022 Sep 6;13:960007. doi: 10.3389/fgene.2022.960007 (PMC9486067; doi:10.3389/fgene.2022.960007)
Supplement: Supplementary file 1 [file Table2.xlsx]

## Sheet: Table S2
Table S2: The chromosome wise QTLs and significantly associated SNP markers in rice genome detected for lodging resistance traits.
Chromosome	Section Modulus (SM)			Pushing resistance (PR)			Bending moment at breaking (M)			Coefficient of Lodging resistance (cLr)
	QTLs	SNPs		QTLs	SNPs		QTLs	SNPs		QTLs	SNPs
1	12	205		15	83		26	387		8	38
2	4	35		13	102		16	452		5	15
3	4	55		13	195		15	272		9	71
4	2	7		14	101		13	183		1	5
5	2	22		3	9		4	16		7	30
6	2	149		5	18		7	526		3	31
7	6	405		5	8		13	197		6	67
8	2	40		7	45		8	96		5	23
9	4	103		8	61		10	121		6	27
10	4	33		11	43		8	79		4	13
11	10	1147		13	75		12	1106		7	46
12	3	9		4	26		8	113		6	17
Total	55	2210		111	766		140	3548		67	383
