# Supplementary material for: Unveiling the genetic architecture for lodging resistance in rice (Oryza sativa. L) by genome-wide association analyses
Source: Front Genet. 2022 Sep 6;13:960007. doi: 10.3389/fgene.2022.960007 (PMC9486067; doi:10.3389/fgene.2022.960007)
Supplement: Supplementary file 2 [file Table3.xlsx]

## Sheet: Table S3
Table S3: The chromosome wise pleiotropic loci, their candidate genomic region, and annotated loci in candidate genomic regions in rice genome detected for lodging resistance traits.
Sr. No.	Plieotropic QTLs	Loci Sr.	Chromosome	Locus ID	ORF	Promoter		Coding gene region		Promoter + Gene region		Candidate gene annotations
						start	end	start	end	start	end
1	Plieotropic QTL 1	1	Chr1	LOC_Os01g07470	+	3538841	3540840	3540841	3541272	3538841	3541272	hypothetical protein
2	Plieotropic QTL 1	2	Chr1	LOC_Os01g07480	-	3552991	3554990	3551044	3552990	3551044	3554990	DUF260 domain containing protein, putative, expressed
3	Plieotropic QTL 1	3	Chr1	LOC_Os01g07490	-	3574281	3576280	3559732	3574280	3559732	3576280	RST1, putative, expressed
4	Plieotropic QTL 1	4	Chr1	LOC_Os01g07500	-	3581860	3583859	3577466	3581859	3577466	3583859	alliin lyase precursor, putative, expressed
5	Plieotropic QTL 1	5	Chr1	LOC_Os01g07510	+	3585608	3587607	3587608	3587838	3585608	3587838	conserved hypothetical protein
6	Plieotropic QTL 1	6	Chr1	LOC_Os01g07520	-	3596155	3598154	3591811	3596154	3591811	3598154	proline-rich family protein, putative, expressed
7	Plieotropic QTL 1	7	Chr1	LOC_Os01g07530	-	3602212	3604211	3598418	3602211	3598418	3604211	uncharacterized glycosyltransferase, putative, expressed
8	Plieotropic QTL 1	8	Chr1	LOC_Os01g07540	+	3608392	3610391	3610392	3615764	3608392	3615764	G-patch domain containing protein, expressed
9	Plieotropic QTL 1	9	Chr1	LOC_Os01g07550	-	3619217	3621216	3616498	3619216	3616498	3621216	hypothetical protein
10	Plieotropic QTL 1	10	Chr1	LOC_Os01g07560	+	3619211	3621210	3621211	3625356	3619211	3625356	receptor-like protein kinase 2 precursor, putative, expressed
11	Plieotropic QTL 1	11	Chr1	LOC_Os01g07570	-	3639165	3641164	3633275	3639164	3633275	3641164	carboxyl-terminal proteinase, putative, expressed
12	Plieotropic QTL 1	12	Chr1	LOC_Os01g07590	+	3643587	3645586	3645587	3650362	3643587	3650362	universal stress protein domain containing protein, putative, expressed
13	Plieotropic QTL 1	13	Chr1	LOC_Os01g07600	+	3650273	3652272	3652273	3656479	3650273	3656479	expressed protein
14	Plieotropic QTL 1	14	Chr1	LOC_Os01g07610	+	3659688	3661687	3661688	3664319	3659688	3664319	PPR repeat domain containing protein, putative, expressed
15	Plieotropic QTL 1	15	Chr1	LOC_Os01g07620	-	3666047	3668046	3665042	3666046	3665042	3668046	expressed protein
16	Plieotropic QTL 1	16	Chr1	LOC_Os01g07630	-	3673066	3675065	3667439	3673065	3667439	3675065	BRASSINOSTEROID INSENSITIVE 1-associated receptor kinase 1 precursor, putative, expressed
17	Plieotropic QTL 1	17	Chr1	LOC_Os01g07640	-	3680661	3682660	3676303	3680660	3676303	3682660	ankyrin, putative, expressed
18	Plieotropic QTL 1	18	Chr1	LOC_Os01g07650	+	3680143	3682142	3682143	3682364	3680143	3682364	expressed protein
19	Plieotropic QTL 1	19	Chr1	LOC_Os01g07660	-	3687408	3689407	3682943	3687407	3682943	3689407	expressed protein
20	Plieotropic QTL 2	1	Chr1	LOC_Os01g10504	-	5568845	5570844	5559548	5568844	5559548	5570844	OsMADS3 - MADS-box family gene with MIKCc type-box, expressed
21	Plieotropic QTL 2	2	Chr1	LOC_Os01g10520	-	5585268	5587267	5578753	5585267	5578753	5587267	expressed protein
22	Plieotropic QTL 2	3	Chr1	LOC_Os01g10530	-	5596238	5598237	5591697	5596237	5591697	5598237	expressed protein
23	Plieotropic QTL 2	4	Chr1	LOC_Os01g10550	+	5598028	5600027	5600028	5600869	5598028	5600869	DEFL35 - Defensin and Defensin-like DEFL family, expressed
24	Plieotropic QTL 2	5	Chr1	LOC_Os01g10560	-	5616894	5618893	5616360	5616893	5616360	5618893	transposon protein, putative, unclassified
25	Plieotropic QTL 2	6	Chr1	LOC_Os01g10580	+	5637769	5639768	5639769	5641495	5637769	5641495	B-box zinc finger family protein, putative, expressed
26	Plieotropic QTL 2	7	Chr1	LOC_Os01g10590	+	5650593	5652592	5652593	5655352	5650593	5655352	osFTL8 FT-Like8 homologous to Flowering Locus T gene; contains Pfam profile PF01161: Phosphatidylethanolamine-binding protein, expressed
27	Plieotropic QTL 2	8	Chr1	LOC_Os01g10600	-	5668904	5670903	5663323	5668903	5663323	5670903	aquaporin protein, putative, expressed
28	Plieotropic QTL 2	9	Chr1	LOC_Os01g10610	-	5671471	5673470	5668988	5671470	5668988	5673470	BES1/BZR1 homolog protein, putative, expressed
29	Plieotropic QTL 2	10	Chr1	LOC_Os01g10630	-	5679552	5681551	5675585	5679551	5675585	5681551	expressed protein
30	Plieotropic QTL 2	11	Chr1	LOC_Os01g10640	+	5683594	5685593	5685594	5686401	5683594	5686401	expressed protein
31	Plieotropic QTL 2	12	Chr1	LOC_Os01g10650	+	5687889	5689888	5689889	5690347	5687889	5690347	hypothetical protein
32	Plieotropic QTL 2	13	Chr1	LOC_Os01g10660	-	5693991	5695990	5693664	5693990	5693664	5695990	expressed protein
33	Plieotropic QTL 2	14	Chr1	LOC_Os01g10670	-	5695585	5697584	5695273	5695584	5695273	5697584	expressed protein
34	Plieotropic QTL 2	15	Chr1	LOC_Os01g10680	-	5701556	5703555	5699651	5701555	5699651	5703555	GIL1, putative, expressed
35	Plieotropic QTL 2	16	Chr1	LOC_Os01g10690	-	5724185	5726184	5718883	5724184	5718883	5726184	POLD3 - Putative DNA polymerase delta complex subunit, expressed
36	Plieotropic QTL 2	17	Chr1	LOC_Os01g10700	+	5725326	5727325	5727326	5729756	5725326	5729756	D-mannose binding lectin family protein, expressed
37	Plieotropic QTL 2	18	Chr1	LOC_Os01g10710	+	5729783	5731782	5731783	5734320	5729783	5734320	receptor-like protein kinase, putative, expressed
38	Plieotropic QTL 2	19	Chr1	LOC_Os01g10720	-	5740752	5742751	5736299	5740751	5736299	5742751	retrotransposon protein, putative, unclassified, expressed
39	Plieotropic QTL 3	1	Chr1	LOC_Os01g10980	+	5854467	5856466	5856467	5857920	5854467	5857920	auxin-induced protein 5NG4, putative, expressed
40	Plieotropic QTL 3	2	Chr1	LOC_Os01g10990	+	5859816	5861815	5861816	5863794	5859816	5863794	integral membrane protein DUF6 containing protein, expressed
41	Plieotropic QTL 3	3	Chr1	LOC_Os01g11000	-	5869483	5871482	5865389	5869482	5865389	5871482	transposon protein, putative, unclassified, expressed
42	Plieotropic QTL 3	4	Chr1	LOC_Os01g11010	-	5877850	5879849	5875786	5877849	5875786	5879849	peptide-N4-asparagine amidase A, putative, expressed
43	Plieotropic QTL 3	5	Chr1	LOC_Os01g11020	+	5882006	5884005	5884006	5884572	5882006	5884572	expressed protein
44	Plieotropic QTL 3	6	Chr1	LOC_Os01g11040	+	5888605	5890604	5890605	5898224	5888605	5898224	SCAR-like protein 2, putative, expressed
45	Plieotropic QTL 3	7	Chr1	LOC_Os01g11054	+	5897555	5899554	5899555	5909595	5897555	5909595	phosphoenolpyruvate carboxylase, putative, expressed
46	Plieotropic QTL 3	8	Chr1	LOC_Os01g11070	+	5909503	5911502	5911503	5916819	5909503	5916819	Alg9-like mannosyltransferase protein, putative, expressed
47	Plieotropic QTL 3	9	Chr1	LOC_Os01g11080	+	5916163	5918162	5918163	5919212	5916163	5919212	transposable element protein, putative, containing Pfam profile: PF03732, Retrotrans_gag, expressed
48	Plieotropic QTL 3	10	Chr1	LOC_Os01g11110	+	5919759	5921758	5921759	5934186	5919759	5934186	14-3-3 protein, putative, expressed
49	Plieotropic QTL 3	11	Chr1	LOC_Os01g11120	-	5939528	5941527	5934573	5939527	5934573	5941527	CID11, putative, expressed
50	Plieotropic QTL 3	12	Chr1	LOC_Os01g11130	-	5954388	5956387	5945633	5954387	5945633	5956387	RNA recognition motif containing protein, putative, expressed
51	Plieotropic QTL 3	13	Chr1	LOC_Os01g11140	+	5959694	5961693	5961694	5965740	5959694	5965740	retrotransposon protein, putative, unclassified, expressed
52	Plieotropic QTL 3	14	Chr1	LOC_Os01g11150	-	5972490	5974489	5968819	5972489	5968819	5974489	gibberellin 2-beta-dioxygenase, putative, expressed
53	Plieotropic QTL 4	1	Chr1	LOC_Os01g11640	+	6275478	6277477	6277478	6277714	6275478	6277714	expressed protein
54	Plieotropic QTL 4	2	Chr1	LOC_Os01g11650	+	6276493	6278492	6278493	6283652	6276493	6283652	GDSL-like lipase/acylhydrolase, putative, expressed
55	Plieotropic QTL 4	3	Chr1	LOC_Os01g11660	+	6286365	6288364	6288365	6292303	6286365	6292303	GDSL-like lipase/acylhydrolase, putative, expressed
56	Plieotropic QTL 4	4	Chr1	LOC_Os01g11670	+	6293991	6295990	6295991	6297676	6293991	6297676	OsSCP2 - Putative Serine Carboxypeptidase homologue, expressed
57	Plieotropic QTL 4	5	Chr1	LOC_Os01g11680	-	6301398	6303397	6298944	6301397	6298944	6303397	transposon protein, putative, unclassified, expressed
58	Plieotropic QTL 4	6	Chr1	LOC_Os01g11700	+	6302802	6304801	6304802	6306608	6302802	6306608	GDSL-like lipase/acylhydrolase, putative, expressed
59	Plieotropic QTL 4	7	Chr1	LOC_Os01g11690	-	6303823	6305822	6303562	6303822	6303562	6305822	expressed protein
60	Plieotropic QTL 4	8	Chr1	LOC_Os01g11704	-	6313650	6315649	6311934	6313649	6311934	6315649	hypothetical protein
61	Plieotropic QTL 4	9	Chr1	LOC_Os01g11710	+	6317130	6319129	6319130	6322474	6317130	6322474	GDSL-like lipase/acylhydrolase, putative, expressed
62	Plieotropic QTL 4	10	Chr1	LOC_Os01g11720	-	6333413	6335412	6328086	6333412	6328086	6335412	transposable element protein, putative, containing Pfam profile: PF03004, Transposase_24, expressed
63	Plieotropic QTL 4	11	Chr1	LOC_Os01g11730	+	6338836	6340835	6340836	6344345	6338836	6344345	GDSL-like lipase/acylhydrolase, putative, expressed
64	Plieotropic QTL 4	12	Chr1	LOC_Os01g11740	+	6350582	6352581	6352582	6358359	6350582	6358359	GDSL-like lipase/acylhydrolase, putative, expressed
65	Plieotropic QTL 4	13	Chr1	LOC_Os01g11750	+	6359526	6361525	6361526	6363457	6359526	6363457	GDSL-like lipase/acylhydrolase, putative, expressed
66	Plieotropic QTL 4	14	Chr1	LOC_Os01g11760	+	6363028	6365027	6365028	6367159	6363028	6367159	GDSL-like lipase/acylhydrolase, putative, expressed
67	Plieotropic QTL 4	15	Chr1	LOC_Os01g11780	+	6367419	6369418	6369419	6370066	6367419	6370066	expressed protein
68	Plieotropic QTL 4	16	Chr1	LOC_Os01g11770	-	6368518	6370517	6368038	6368517	6368038	6370517	expressed protein
69	Plieotropic QTL 4	17	Chr1	LOC_Os01g11790	+	6375261	6377260	6377261	6382037	6375261	6382037	GDSL-like lipase/acylhydrolase, putative, expressed
70	Plieotropic QTL 5	1	Chr1	LOC_Os01g12090	+	6581822	6583821	6583822	6586889	6581822	6586889	ribosomal protein S6 family protein, putative, expressed
71	Plieotropic QTL 5	2	Chr1	LOC_Os01g12100	-	6587941	6589940	6587146	6587940	6587146	6589940	expressed protein
72	Plieotropic QTL 5	3	Chr1	LOC_Os01g12110	-	6592137	6594136	6590899	6592136	6590899	6594136	expressed protein
73	Plieotropic QTL 5	4	Chr1	LOC_Os01g12120	-	6607240	6609239	6606521	6607239	6606521	6609239	expressed protein
74	Plieotropic QTL 5	5	Chr1	LOC_Os01g12130	-	6613906	6615905	6612343	6613905	6612343	6615905	nodulin MtN3 family protein, putative, expressed
75	Plieotropic QTL 5	6	Chr1	LOC_Os01g12140	+	6613403	6615402	6615403	6615768	6613403	6615768	expressed protein
76	Plieotropic QTL 5	7	Chr1	LOC_Os01g12150	-	6618824	6620823	6616732	6618823	6616732	6620823	expressed protein
77	Plieotropic QTL 5	8	Chr1	LOC_Os01g12160	-	6630463	6632462	6624963	6630462	6624963	6632462	OsGH3.3 - Probable indole-3-acetic acid-amido synthetase, expressed
78	Plieotropic QTL 5	9	Chr1	LOC_Os01g12160	-	6630464	6632463	6627308	6630463	6627308	6632463	OsGH3.3 - Probable indole-3-acetic acid-amido synthetase, expressed
79	Plieotropic QTL 5	10	Chr1	LOC_Os01g12170	-	6637600	6639599	6633718	6637599	6633718	6639599	retrotransposon protein, putative, unclassified, expressed
80	Plieotropic QTL 5	11	Chr1	LOC_Os01g12180	-	6645197	6647196	6642665	6645196	6642665	6647196	expressed protein
81	Plieotropic QTL 5	12	Chr1	LOC_Os01g12190	+	6647789	6649788	6649789	6650522	6647789	6650522	expressed protein
82	Plieotropic QTL 5	13	Chr1	LOC_Os01g12200	+	6651077	6653076	6653077	6655383	6651077	6655383	expressed protein
83	Plieotropic QTL 5	14	Chr1	LOC_Os01g12210	+	6657149	6659148	6659149	6662582	6657149	6662582	aluminum-activated malate transporter, putative, expressed
84	Plieotropic QTL 5	15	Chr1	LOC_Os01g12220	+	6661533	6663532	6663533	6665460	6661533	6665460	uncharacterized protein family UPF0016 domain containing protein, expressed
85	Plieotropic QTL 5	16	Chr1	LOC_Os01g12230	-	6670443	6672442	6667854	6670442	6667854	6672442	peptidase C45, acyl-coenzyme A/6-aminopenicillanic acid acyl-transferase, putative, expressed
86	Plieotropic QTL 5	17	Chr1	LOC_Os01g12240	+	6687709	6689708	6689709	6693866	6687709	6693866	hypothetical protein
87	Plieotropic QTL 5	18	Chr1	LOC_Os01g12250	-	6696796	6698795	6694004	6696795	6694004	6698795	expressed protein
88	Plieotropic QTL 5	19	Chr1	LOC_Os01g12260	-	6703372	6705371	6699462	6703371	6699462	6705371	vacuolar ATP synthase subunit E, putative, expressed
89	Plieotropic QTL 5	20	Chr1	LOC_Os01g12270	-	6704667	6706666	6704403	6704666	6704403	6706666	expressed protein
90	Plieotropic QTL 5	21	Chr1	LOC_Os01g12280	-	6710802	6712801	6706087	6710801	6706087	6712801	hAT dimerisation domain-containing protein, putative, expressed
91	Plieotropic QTL 5	22	Chr1	LOC_Os01g12290	+	6709815	6711814	6711815	6714142	6709815	6714142	S-locus lectin protein kinase family protein, putative, expressed
92	Plieotropic QTL 5	23	Chr1	LOC_Os01g12304	-	6719949	6721948	6718349	6719948	6718349	6721948	esterase, putative, expressed
93	Plieotropic QTL 5	24	Chr1	LOC_Os01g12310	+	6720205	6722204	6722205	6722600	6720205	6722600	histone deacetylase 19, putative, expressed
94	Plieotropic QTL 5	25	Chr1	LOC_Os01g12320	-	6727644	6729643	6724939	6727643	6724939	6729643	GDSL-like lipase/acylhydrolase, putative, expressed
95	Plieotropic QTL 5	26	Chr1	LOC_Os01g12330	+	6730152	6732151	6732152	6735486	6730152	6735486	expressed protein
96	Plieotropic QTL 5	27	Chr1	LOC_Os01g12340	-	6746299	6748298	6735758	6746298	6735758	6748298	retrotransposon protein, putative, unclassified, expressed
97	Plieotropic QTL 5	28	Chr1	LOC_Os01g12350	+	6745476	6747475	6747476	6750728	6745476	6750728	retrotransposon protein, putative, unclassified, expressed
98	Plieotropic QTL 5	29	Chr1	LOC_Os01g12360	-	6757513	6759512	6751357	6757512	6751357	6759512	retrotransposon protein, putative, unclassified, expressed
99	Plieotropic QTL 5	30	Chr1	LOC_Os01g12374	-	6760457	6762456	6758675	6760456	6758675	6762456	expressed protein
100	Plieotropic QTL 5	31	Chr1	LOC_Os01g12381	-	6765889	6767888	6764450	6765888	6764450	6767888	GDSL-like lipase/acylhydrolase, putative, expressed
101	Plieotropic QTL 5	32	Chr1	LOC_Os01g12390	-	6770165	6772164	6766497	6770164	6766497	6772164	inactive receptor kinase At2g26730 precursor, putative, expressed
102	Plieotropic QTL 5	33	Chr1	LOC_Os01g12400	-	6777806	6779805	6774200	6777805	6774200	6779805	S-locus lectin protein kinase family protein, putative, expressed
103	Plieotropic QTL 5	34	Chr1	LOC_Os01g12410	-	6784208	6786207	6781919	6784207	6781919	6786207	receptor-like protein kinase, putative, expressed
104	Plieotropic QTL 5	35	Chr1	LOC_Os01g12420	+	6785075	6787074	6787075	6789731	6785075	6789731	receptor-like protein kinase, putative, expressed
105	Plieotropic QTL 5	36	Chr1	LOC_Os01g12430	-	6793347	6795346	6790657	6793346	6790657	6795346	receptor-like protein kinase, putative, expressed
106	Plieotropic QTL 5	37	Chr1	LOC_Os01g12440	+	6811714	6813713	6813714	6815546	6811714	6815546	AP2 domain containing protein, expressed
107	Plieotropic QTL 5	38	Chr1	LOC_Os01g12460	-	6832771	6834770	6830104	6832770	6830104	6834770	expressed protein
108	Plieotropic QTL 5	39	Chr1	LOC_Os01g12464	+	6831050	6833049	6833050	6835300	6831050	6835300	CHCH domain containing protein, expressed
109	Plieotropic QTL 5	40	Chr1	LOC_Os01g12470	+	6835120	6837119	6837120	6841269	6835120	6841269	mitochondrial carrier protein, putative, expressed
110	Plieotropic QTL 5	41	Chr1	LOC_Os01g12480	-	6843539	6845538	6841526	6843538	6841526	6845538	expressed protein
111	Plieotropic QTL 5	42	Chr1	LOC_Os01g12490	+	6855032	6857031	6857032	6860962	6855032	6860962	flavin monooxygenase, putative, expressed
112	Plieotropic QTL 5	43	Chr1	LOC_Os01g12500	+	6861321	6863320	6863321	6863747	6861321	6863747	expressed protein
113	Plieotropic QTL 5	44	Chr1	LOC_Os01g12510	-	6876101	6878100	6875888	6876100	6875888	6878100	expressed protein
114	Plieotropic QTL 5	45	Chr1	LOC_Os01g12520	-	6881969	6883968	6879905	6881968	6879905	6883968	mitochondrial carrier protein, putative, expressed
115	Plieotropic QTL 5	46	Chr1	LOC_Os01g12530	+	6887351	6889350	6889351	6896414	6887351	6896414	smr domain containing protein, expressed
116	Plieotropic QTL 5	47	Chr1	LOC_Os01g12540	+	6895571	6897570	6897571	6904232	6895571	6904232	GTPase of unknown function domain containing protein, putative, expressed
117	Plieotropic QTL 5	48	Chr1	LOC_Os01g12550	+	6902506	6904505	6904506	6909594	6902506	6909594	expressed protein
118	Plieotropic QTL 5	49	Chr1	LOC_Os01g12560	-	6912132	6914131	6909691	6912131	6909691	6914131	3-methyl-2-oxobutanoate hydroxymethyltransferase, putative, expressed
119	Plieotropic QTL 5	50	Chr1	LOC_Os01g12570	-	6915128	6917127	6912704	6915127	6912704	6917127	3-methyl-2-oxobutanoate hydroxymethyltransferase, putative, expressed
120	Plieotropic QTL 5	51	Chr1	LOC_Os01g12580	-	6923337	6925336	6922082	6923336	6922082	6925336	late embryogenesis abundant protein, putative, expressed
121	Plieotropic QTL 5	52	Chr1	LOC_Os01g12590	+	6926001	6928000	6928001	6934154	6926001	6934154	retrotransposon protein, putative, unclassified, expressed
122	Plieotropic QTL 5	53	Chr1	LOC_Os01g12600	-	6938201	6940200	6934782	6938200	6934782	6940200	retrotransposon protein, putative, unclassified, expressed
123	Plieotropic QTL 5	54	Chr1	LOC_Os01g12610	+	6938383	6940382	6940383	6940772	6938383	6940772	expressed protein
124	Plieotropic QTL 5	55	Chr1	LOC_Os01g12630	-	6955075	6957074	6954748	6955074	6954748	6957074	retrotransposon protein, putative, unclassified
125	Plieotropic QTL 5	56	Chr1	LOC_Os01g12640	-	6958738	6960737	6957017	6958737	6957017	6960737	expressed protein
126	Plieotropic QTL 5	57	Chr1	LOC_Os01g12640	-	6958746	6960745	6957033	6958745	6957033	6960745	expressed protein
127	Plieotropic QTL 5	58	Chr1	LOC_Os01g12650	+	6965620	6967619	6967620	6970164	6965620	6970164	reticulon domain containing protein, putative, expressed
128	Plieotropic QTL 5	59	Chr1	LOC_Os01g12660	-	6976711	6978710	6970861	6976710	6970861	6978710	AAA-type ATPase family protein, putative, expressed
129	Plieotropic QTL 5	60	Chr1	LOC_Os01g12670	+	6977613	6979612	6979613	6985778	6977613	6985778	expressed protein
130	Plieotropic QTL 5	61	Chr1	LOC_Os01g12680	+	6988879	6990878	6990879	6993608	6988879	6993608	C4-dicarboxylate transporter/malic acid transport protein, expressed
131	Plieotropic QTL 5	62	Chr1	LOC_Os01g12690	+	7007033	7009032	7009033	7010505	7007033	7010505	plant-specific domain TIGR01568 family protein, expressed
132	Plieotropic QTL 5	63	Chr1	LOC_Os01g12700	+	7013131	7015130	7015131	7018379	7013131	7018379	MYB family transcription factor, putative
133	Plieotropic QTL 5	64	Chr1	LOC_Os01g12710	+	7022297	7024296	7024297	7030610	7022297	7030610	oxidoreductase, short chain dehydrogenase/reductase family domain containing protein, expressed
134	Plieotropic QTL 5	65	Chr1	LOC_Os01g12720	+	7036103	7038102	7038103	7042925	7036103	7042925	protein kinase domain containing protein, expressed
135	Plieotropic QTL 5	66	Chr1	LOC_Os01g12730	+	7041932	7043931	7043932	7047559	7041932	7047559	ras-related protein, putative, expressed
136	Plieotropic QTL 5	67	Chr1	LOC_Os01g12740	+	7046273	7048272	7048273	7050877	7046273	7050877	cytochrome P450, putative, expressed
137	Plieotropic QTL 5	68	Chr1	LOC_Os01g12750	+	7051100	7053099	7053100	7056375	7051100	7056375	cytochrome P450, putative, expressed
138	Plieotropic QTL 5	69	Chr1	LOC_Os01g12760	+	7059344	7061343	7061344	7065249	7059344	7065249	cytochrome P450, putative, expressed
139	Plieotropic QTL 5	70	Chr1	LOC_Os01g12770	+	7069481	7071480	7071481	7073789	7069481	7073789	cytochrome P450, putative, expressed
140	Plieotropic QTL 6	1	Chr1	LOC_Os01g25386	-	14357450	14359449	14340133	14357449	14340133	14359449	multidrug resistance-associated protein, putative, expressed
141	Plieotropic QTL 6	2	Chr1	LOC_Os01g25402	+	14363180	14365179	14365180	14374329	14363180	14374329	transposon protein, putative, CACTA, En/Spm sub-class, expressed
142	Plieotropic QTL 6	3	Chr1	LOC_Os01g25430	-	14386362	14388361	14385696	14386361	14385696	14388361	expressed protein
143	Plieotropic QTL 6	4	Chr1	LOC_Os01g25440	-	14398599	14400598	14391999	14398598	14391999	14400598	thiamin pyrophosphokinase 1, putative, expressed
144	Plieotropic QTL 6	5	Chr1	LOC_Os01g25450	+	14412670	14414669	14414670	14431253	14412670	14431253	AIG1 family protein, expressed
145	Plieotropic QTL 6	6	Chr1	LOC_Os01g25460	-	14439689	14441688	14437845	14439688	14437845	14441688	uncharacterized protein At4g06744 precursor, putative, expressed
146	Plieotropic QTL 6	7	Chr1	LOC_Os01g25470	-	14444897	14446896	14442717	14444896	14442717	14446896	flavin monooxygenase, putative, expressed
147	Plieotropic QTL 6	8	Chr1	LOC_Os01g25484	+	14444910	14446909	14446910	14453474	14444910	14453474	ferredoxin--nitrite reductase, putative, expressed
148	Plieotropic QTL 6	9	Chr1	LOC_Os01g25500	+	14451690	14453689	14453690	14454560	14451690	14454560	sterol carrier protein-2, putative, expressed
149	Plieotropic QTL 6	10	Chr1	LOC_Os01g25510	+	14457951	14459950	14459951	14461849	14457951	14461849	alpha-amylase isozyme C, putative, expressed
150	Plieotropic QTL 6	11	Chr1	LOC_Os01g25520	+	14460361	14462360	14462361	14464876	14460361	14464876	ferredoxin-nitrite reductase, putative, expressed
151	Plieotropic QTL 6	12	Chr1	LOC_Os01g25530	+	14469242	14471241	14471242	14476738	14469242	14476738	pentatricopeptide repeat protein PPR986-12, putative, expressed
152	Plieotropic QTL 6	13	Chr1	LOC_Os01g25540	-	14481617	14483616	14480782	14481616	14480782	14483616	RALFL6 - Rapid ALkalinization Factor RALF family protein precursor, expressed
153	Plieotropic QTL 6	14	Chr1	LOC_Os01g25550	-	14484531	14486530	14484327	14484530	14484327	14486530	hypothetical protein
154	Plieotropic QTL 6	15	Chr1	LOC_Os01g25560	-	14487171	14489170	14486393	14487170	14486393	14489170	RALFL7 - Rapid ALkalinization Factor RALF family protein precursor, expressed
155	Plieotropic QTL 6	16	Chr1	LOC_Os01g25580	+	14489333	14491332	14491333	14497302	14489333	14497302	retrotransposon protein, putative, unclassified, expressed
156	Plieotropic QTL 6	17	Chr1	LOC_Os01g25590	-	14501079	14503078	14497938	14501078	14497938	14503078	retrotransposon protein, putative, unclassified, expressed
157	Plieotropic QTL 6	18	Chr1	LOC_Os01g25600	-	14513165	14515164	14506673	14513164	14506673	14515164	tetratricopeptide repeat domain containing protein, expressed
158	Plieotropic QTL 6	19	Chr1	LOC_Os01g25610	+	14511321	14513320	14513321	14515446	14511321	14515446	40S ribosomal protein S4, putative, expressed
159	Plieotropic QTL 6	20	Chr1	LOC_Os01g25630	-	14531605	14533604	14526602	14531604	14526602	14533604	NB-ARC domain containing protein, expressed
160	Plieotropic QTL 6	21	Chr1	LOC_Os01g25640	+	14532152	14534151	14534152	14534475	14532152	14534475	retrotransposon protein, putative, Ty3-gypsy subclass
161	Plieotropic QTL 6	22	Chr1	LOC_Os01g25650	+	14533580	14535579	14535580	14542971	14533580	14542971	retrotransposon protein, putative, unclassified, expressed
162	Plieotropic QTL 6	23	Chr1	LOC_Os01g25660	-	14545508	14547507	14544303	14545507	14544303	14547507	expressed protein
163	Plieotropic QTL 6	24	Chr1	LOC_Os01g25670	-	14552311	14554310	14551107	14552310	14551107	14554310	transposon protein, putative, CACTA, En/Spm sub-class
164	Plieotropic QTL 6	25	Chr1	LOC_Os01g25679	-	14559976	14561975	14555698	14559975	14555698	14561975	retrotransposon protein, putative, Ty3-gypsy subclass, expressed
165	Plieotropic QTL 6	26	Chr1	LOC_Os01g25688	-	14564682	14566681	14562240	14564681	14562240	14566681	retrotransposon protein, putative, Ty3-gypsy subclass, expressed
166	Plieotropic QTL 6	27	Chr1	LOC_Os01g25700	-	14570249	14572248	14567221	14570248	14567221	14572248	transposon protein, putative, CACTA, En/Spm sub-class, expressed
167	Plieotropic QTL 6	28	Chr1	LOC_Os01g25710	-	14581151	14583150	14571837	14581150	14571837	14583150	transposon protein, putative, CACTA, En/Spm sub-class, expressed
168	Plieotropic QTL 6	29	Chr1	LOC_Os01g25720	-	14581968	14583967	14576587	14581967	14576587	14583967	disease resistance protein RGA4, putative, expressed
169	Plieotropic QTL 6	30	Chr1	LOC_Os01g25730	+	14580914	14582913	14582914	14583378	14580914	14583378	retrotransposon protein, putative, unclassified
170	Plieotropic QTL 6	31	Chr1	LOC_Os01g25740	-	14591755	14593754	14587007	14591754	14587007	14593754	powdery mildew resistance protein PM3F, putative, expressed
171	Plieotropic QTL 6	32	Chr1	LOC_Os01g25760	-	14602977	14604976	14597790	14602976	14597790	14604976	powdery mildew resistance protein PM3F, putative, expressed
172	Plieotropic QTL 6	33	Chr1	LOC_Os01g25770	-	14605971	14607970	14605174	14605970	14605174	14607970	expressed protein
173	Plieotropic QTL 6	34	Chr1	LOC_Os01g25780	+	14605508	14607507	14607508	14609032	14605508	14609032	retrotransposon protein, putative, unclassified, expressed
174	Plieotropic QTL 6	35	Chr1	LOC_Os01g25800	+	14609303	14611302	14611303	14611896	14609303	14611896	expressed protein
175	Plieotropic QTL 6	36	Chr1	LOC_Os01g25810	-	14617123	14619122	14612547	14617122	14612547	14619122	powdery mildew resistance protein PM3A, putative, expressed
176	Plieotropic QTL 6	37	Chr1	LOC_Os01g25820	-	14627938	14629937	14621295	14627937	14621295	14629937	respiratory burst oxidase, putative, expressed
177	Plieotropic QTL 6	38	Chr1	LOC_Os01g25839	-	14660022	14662021	14651928	14660021	14651928	14662021	retrotransposon protein, putative, Ty1-copia subclass
178	Plieotropic QTL 6	39	Chr1	LOC_Os01g25860	-	14670403	14672402	14663654	14670402	14663654	14672402	retrotransposon protein, putative, Ty3-gypsy subclass, expressed
179	Plieotropic QTL 6	40	Chr1	LOC_Os01g25880	-	14683436	14685435	14679306	14683435	14679306	14685435	dephospho-CoA kinase, putative, expressed
180	Plieotropic QTL 6	41	Chr1	LOC_Os01g25890	+	14688814	14690813	14690814	14692610	14688814	14692610	retrotransposon protein, putative, unclassified, expressed
181	Plieotropic QTL 6	42	Chr1	LOC_Os01g25900	-	14696371	14698370	14693236	14696370	14693236	14698370	retrotransposon protein, putative, unclassified, expressed
182	Plieotropic QTL 6	43	Chr1	LOC_Os01g25910	+	14697760	14699759	14699760	14702069	14697760	14702069	retrotransposon protein, putative, unclassified, expressed
183	Plieotropic QTL 6	44	Chr1	LOC_Os01g25920	-	14705999	14707998	14702305	14705998	14702305	14707998	expressed protein
184	Plieotropic QTL 6	45	Chr1	LOC_Os01g25920	-	14705999	14707998	14702305	14705998	14702305	14707998	expressed protein
185	Plieotropic QTL 6	46	Chr1	LOC_Os01g25920	-	14705615	14707614	14702305	14705614	14702305	14707614	expressed protein
186	Plieotropic QTL 6	47	Chr1	LOC_Os01g25930	+	14705820	14707819	14707820	14709064	14705820	14709064	retrotransposon protein, putative, unclassified, expressed
187	Plieotropic QTL 6	48	Chr1	LOC_Os01g25940	-	14713952	14715951	14713472	14713951	14713472	14715951	expressed protein
188	Plieotropic QTL 6	49	Chr1	LOC_Os01g25950	+	14713588	14715587	14715588	14718387	14713588	14718387	retrotransposon protein, putative, Ty3-gypsy subclass
189	Plieotropic QTL 6	50	Chr1	LOC_Os01g25960	-	14724644	14726643	14721437	14724643	14721437	14726643	retrotransposon protein, putative, Ty1-copia subclass, expressed
190	Plieotropic QTL 6	51	Chr1	LOC_Os01g25970	-	14726984	14728983	14725805	14726983	14725805	14728983	retrotransposon protein, putative, Ty1-copia subclass
191	Plieotropic QTL 6	52	Chr1	LOC_Os01g25980	+	14727064	14729063	14729064	14729636	14727064	14729636	retrotransposon protein, putative, Ty1-copia subclass, expressed
192	Plieotropic QTL 6	53	Chr1	LOC_Os01g25990	-	14738425	14740424	14730142	14738424	14730142	14740424	expressed protein
193	Plieotropic QTL 6	54	Chr1	LOC_Os01g26000	-	14748153	14750152	14742684	14748152	14742684	14750152	expressed protein
194	Plieotropic QTL 6	55	Chr1	LOC_Os01g26010	+	14747402	14749401	14749402	14750090	14747402	14750090	expressed protein
195	Plieotropic QTL 6	56	Chr1	LOC_Os01g26020	+	14750089	14752088	14752089	14754630	14750089	14754630	expressed protein
196	Plieotropic QTL 6	57	Chr1	LOC_Os01g26039	-	14764508	14766507	14754773	14764507	14754773	14766507	expressed protein
197	Plieotropic QTL 6	58	Chr1	LOC_Os01g26060	+	14765283	14767282	14767283	14769140	14765283	14769140	expressed protein
198	Plieotropic QTL 6	59	Chr1	LOC_Os01g26070	+	14767271	14769270	14769271	14769883	14767271	14769883	expressed protein
199	Plieotropic QTL 6	60	Chr1	LOC_Os01g26080	+	14775806	14777805	14777806	14779110	14775806	14779110	expressed protein
200	Plieotropic QTL 6	61	Chr1	LOC_Os01g26090	+	14784178	14786177	14786178	14786779	14784178	14786779	expressed protein
201	Plieotropic QTL 6	62	Chr1	LOC_Os01g26100	+	14786122	14788121	14788122	14788481	14786122	14788481	expressed protein
202	Plieotropic QTL 6	63	Chr1	LOC_Os01g26110	+	14790113	14792112	14792113	14792639	14790113	14792639	expressed protein
203	Plieotropic QTL 6	64	Chr1	LOC_Os01g26120	+	14791093	14793092	14793093	14797228	14791093	14797228	membrane associated DUF588 domain containing protein, putative, expressed
204	Plieotropic QTL 6	65	Chr1	LOC_Os01g26130	+	14797300	14799299	14799300	14801932	14797300	14801932	expressed protein
205	Plieotropic QTL 6	66	Chr1	LOC_Os01g26150	+	14805795	14807794	14807795	14808475	14805795	14808475	expressed protein
206	Plieotropic QTL 6	67	Chr1	LOC_Os01g26160	+	14807676	14809675	14809676	14822130	14807676	14822130	exportin 1, putative, expressed
207	Plieotropic QTL 6	68	Chr1	LOC_Os01g26174	+	14823144	14825143	14825144	14828267	14823144	14828267	OsWAK5 - OsWAK receptor-like protein kinase, expressed
208	Plieotropic QTL 6	69	Chr1	LOC_Os01g26190	-	14844267	14846266	14841155	14844266	14841155	14846266	retrotransposon protein, putative, Ty3-gypsy subclass, expressed
209	Plieotropic QTL 6	70	Chr1	LOC_Os01g26210	-	14858271	14860270	14856098	14858270	14856098	14860270	OsWAK6 - OsWAK receptor-like protein kinase, expressed
210	Plieotropic QTL 6	71	Chr1	LOC_Os01g26224	+	14859119	14861118	14861119	14870225	14859119	14870225	transposon protein, putative, CACTA, En/Spm sub-class, expressed
211	Plieotropic QTL 6	72	Chr1	LOC_Os01g26240	-	14878510	14880509	14871573	14878509	14871573	14880509	retrotransposon protein, putative, Ty1-copia subclass, expressed
212	Plieotropic QTL 6	73	Chr1	LOC_Os01g26250	+	14879835	14881834	14881835	14883293	14879835	14883293	expressed protein
213	Plieotropic QTL 7	1	Chr1	LOC_Os01g43570	-	24956277	24958276	24955959	24956276	24955959	24958276	expressed protein
214	Plieotropic QTL 7	2	Chr1	LOC_Os01g43580	+	24956511	24958510	24958511	24962850	24956511	24962850	kinesin motor domain containing protein, putative, expressed
215	Plieotropic QTL 7	3	Chr1	LOC_Os01g43590	+	24965398	24967397	24967398	24969047	24965398	24969047	HSF-type DNA-binding domain containing protein, expressed
216	Plieotropic QTL 7	4	Chr1	LOC_Os01g43600	-	24977412	24979411	24975992	24977411	24975992	24979411	expressed protein
217	Plieotropic QTL 7	5	Chr1	LOC_Os01g43610	-	24982667	24984666	24981173	24982666	24981173	24984666	DUF623 domain containing protein, expressed
218	Plieotropic QTL 7	6	Chr1	LOC_Os01g43620	-	24992770	24994769	24988275	24992769	24988275	24994769	expressed protein
219	Plieotropic QTL 7	7	Chr1	LOC_Os01g43630	+	24992732	24994731	24994732	24997798	24992732	24997798	adaptin, putative, expressed
220	Plieotropic QTL 7	8	Chr1	LOC_Os01g43650	+	25007453	25009452	25009453	25012236	25007453	25012236	WRKY11, expressed
221	Plieotropic QTL 7	9	Chr1	LOC_Os01g43660	+	25021687	25023686	25023687	25024904	25021687	25024904	expressed protein
222	Plieotropic QTL 7	10	Chr1	LOC_Os01g43670	+	25024787	25026786	25026787	25028075	25024787	25028075	expressed protein
223	Plieotropic QTL 7	11	Chr1	LOC_Os01g43680	-	25033247	25035246	25029794	25033246	25029794	25035246	CPuORF29 - conserved peptide uORF-containing transcript, expressed
224	Plieotropic QTL 7	12	Chr1	LOC_Os01g43700	+	25038214	25040213	25040214	25044050	25038214	25044050	cytochrome P450 72A1, putative, expressed
225	Plieotropic QTL 7	13	Chr1	LOC_Os01g43690	-	25040161	25042160	25038466	25040160	25038466	25042160	expressed protein
226	Plieotropic QTL 7	14	Chr1	LOC_Os01g43700	+	25038701	25040700	25040701	25044050	25038701	25044050	cytochrome P450 72A1, putative, expressed
227	Plieotropic QTL 7	15	Chr1	LOC_Os01g43710	-	25049415	25051414	25045176	25049414	25045176	25051414	cytochrome P450 72A1, putative, expressed
228	Plieotropic QTL 7	16	Chr1	LOC_Os01g43720	-	25058196	25060195	25055772	25058195	25055772	25060195	cytochrome P450 72A1, putative, expressed
229	Plieotropic QTL 7	17	Chr1	LOC_Os01g43740	+	25058764	25060763	25060764	25063609	25058764	25063609	cytochrome P450 72A1, putative, expressed
230	Plieotropic QTL 7	18	Chr1	LOC_Os01g43750	+	25064171	25066170	25066171	25068299	25064171	25068299	cytochrome P450 72A1, putative, expressed
231	Plieotropic QTL 7	19	Chr1	LOC_Os01g43760	+	25068716	25070715	25070716	25072705	25068716	25072705	cytochrome P450 72A1, putative, expressed
232	Plieotropic QTL 7	20	Chr1	LOC_Os01g43774	+	25071849	25073848	25073849	25078549	25071849	25078549	cytochrome P450 72A1, putative, expressed
233	Plieotropic QTL 7	21	Chr1	LOC_Os01g43790	-	25094595	25096594	25094280	25094594	25094280	25096594	transposon protein, putative, unclassified
234	Plieotropic QTL 7	22	Chr1	LOC_Os01g43800	+	25099001	25101000	25101001	25106390	25099001	25106390	retrotransposon protein, putative, unclassified, expressed
235	Plieotropic QTL 7	23	Chr1	LOC_Os01g43820	-	25110606	25112605	25107569	25110605	25107569	25112605	retrotransposon protein, putative, Ty3-gypsy subclass, expressed
236	Plieotropic QTL 7	24	Chr1	LOC_Os01g43830	-	25112049	25114048	25111722	25112048	25111722	25114048	retrotransposon protein, putative, unclassified
237	Plieotropic QTL 7	25	Chr1	LOC_Os01g43844	+	25112081	25114080	25114081	25118368	25112081	25118368	cytochrome P450 72A1, putative, expressed
238	Plieotropic QTL 7	26	Chr1	LOC_Os01g43851	+	25117734	25119733	25119734	25121927	25117734	25121927	cytochrome P450 72A1, putative, expressed
239	Plieotropic QTL 7	27	Chr1	LOC_Os01g43860	+	25126473	25128472	25128473	25129967	25126473	25129967	expressed protein
240	Plieotropic QTL 7	28	Chr1	LOC_Os01g43870	+	25130885	25132884	25132885	25138147	25130885	25138147	NLI interacting factor-like phosphatase, putative, expressed
241	Plieotropic QTL 7	29	Chr1	LOC_Os01g43880	+	25138883	25140882	25140883	25141119	25138883	25141119	expressed protein
242	Plieotropic QTL 7	30	Chr1	LOC_Os01g43890	+	25142495	25144494	25144495	25146560	25142495	25146560	OsSCP4 - Putative Serine Carboxypeptidase homologue, expressed
243	Plieotropic QTL 7	31	Chr1	LOC_Os01g43895	-	25147448	25149447	25146710	25147447	25146710	25149447	expressed protein
244	Plieotropic QTL 7	32	Chr1	LOC_Os01g43910	-	25158380	25160379	25152102	25158379	25152102	25160379	CGMC_MAPKCMGC_2.4 - CGMC includes CDA, MAPK, GSK3, and CLKC kinases, expressed
245	Plieotropic QTL 7	33	Chr1	LOC_Os01g43920	+	25167155	25169154	25169155	25170439	25167155	25170439	retrotransposon protein, putative, unclassified
246	Plieotropic QTL 7	34	Chr1	LOC_Os01g43930	+	25171695	25173694	25173695	25177021	25171695	25177021	retrotransposon protein, putative, unclassified, expressed
247	Plieotropic QTL 7	35	Chr1	LOC_Os01g43940	+	25185250	25187249	25187250	25189517	25185250	25189517	oligopeptide transporter, putative, expressed
248	Plieotropic QTL 7	36	Chr1	LOC_Os01g43950	-	25191845	25193844	25190734	25191844	25190734	25193844	expressed protein
249	Plieotropic QTL 7	37	Chr1	LOC_Os01g43960	-	25193828	25195827	25193484	25193827	25193484	25195827	expressed protein
250	Plieotropic QTL 7	38	Chr1	LOC_Os01g43970	-	25202091	25204090	25196538	25202090	25196538	25204090	transposon protein, putative, unclassified, expressed
251	Plieotropic QTL 7	39	Chr1	LOC_Os01g43980	+	25201326	25203325	25203326	25210615	25201326	25210615	retrotransposon protein, putative, unclassified, expressed
252	Plieotropic QTL 7	40	Chr1	LOC_Os01g43990	+	25209045	25211044	25211045	25212302	25209045	25212302	expressed protein
253	Plieotropic QTL 7	41	Chr1	LOC_Os01g44000	-	25215509	25217508	25215266	25215508	25215266	25217508	hypothetical protein
254	Plieotropic QTL 7	42	Chr1	LOC_Os01g44010	+	25216332	25218331	25218332	25218859	25216332	25218859	retrotransposon protein, putative, unclassified, expressed
255	Plieotropic QTL 7	43	Chr1	LOC_Os01g44020	+	25218141	25220140	25220141	25221142	25218141	25221142	expressed protein
256	Plieotropic QTL 7	44	Chr1	LOC_Os01g44030	-	25223995	25225994	25222401	25223994	25222401	25225994	expressed protein
257	Plieotropic QTL 7	45	Chr1	LOC_Os01g44040	+	25224665	25226664	25226665	25233778	25224665	25233778	CAS1 domain-containing protein 1 precursor, putative, expressed
258	Plieotropic QTL 7	46	Chr1	LOC_Os01g44050	+	25232661	25234660	25234661	25238165	25232661	25238165	siroheme synthase, putative, expressed
259	Plieotropic QTL 7	47	Chr1	LOC_Os01g44069	+	25255001	25257000	25257001	25263981	25255001	25263981	glycerol-3-phosphate acyltransferase, putative, expressed
260	Plieotropic QTL 7	48	Chr1	LOC_Os01g44090	+	25269543	25271542	25271543	25273512	25269543	25273512	X8 domain containing protein, expressed
261	Plieotropic QTL 7	49	Chr1	LOC_Os01g44100	-	25279797	25281796	25278902	25279796	25278902	25281796	expressed protein
262	Plieotropic QTL 7	50	Chr1	LOC_Os01g44110	+	25279682	25281681	25281682	25286614	25279682	25286614	serine/threonine-protein kinase, putative, expressed
263	Plieotropic QTL 7	51	Chr1	LOC_Os01g44120	+	25286288	25288287	25288288	25289160	25286288	25289160	expressed protein
264	Plieotropic QTL 7	52	Chr1	LOC_Os01g44130	+	25289338	25291337	25291338	25298072	25289338	25298072	aspartic proteinase oryzasin-1 precursor, putative, expressed
265	Plieotropic QTL 7	53	Chr1	LOC_Os01g44140	-	25302944	25304943	25300974	25302943	25300974	25304943	expressed protein
266	Plieotropic QTL 7	54	Chr1	LOC_Os01g44150	+	25302141	25304140	25304141	25309880	25302141	25309880	retrotransposon protein, putative, Ty3-gypsy subclass, expressed
267	Plieotropic QTL 7	55	Chr1	LOC_Os01g44160	-	25312793	25314792	25312406	25312792	25312406	25314792	expressed protein
268	Plieotropic QTL 7	56	Chr1	LOC_Os01g44170	+	25315115	25317114	25317115	25323500	25315115	25323500	expressed protein
269	Plieotropic QTL 7	57	Chr1	LOC_Os01g44180	-	25326706	25328705	25326102	25326705	25326102	25328705	expressed protein
270	Plieotropic QTL 7	58	Chr1	LOC_Os01g44190	-	25331260	25333259	25330939	25331259	25330939	25333259	expressed protein
271	Plieotropic QTL 7	59	Chr1	LOC_Os01g44200	+	25334576	25336575	25336576	25346419	25334576	25346419	retrotransposon protein, putative, unclassified, expressed
272	Plieotropic QTL 7	60	Chr1	LOC_Os01g44210	-	25351551	25353550	25350614	25351550	25350614	25353550	50S ribosomal protein L31, putative, expressed
273	Plieotropic QTL 7	61	Chr1	LOC_Os01g44220	+	25351769	25353768	25353769	25361949	25351769	25361949	glucose-1-phosphate adenylyltransferase large subunit, chloroplast precursor, putative, expressed
274	Plieotropic QTL 7	62	Chr1	LOC_Os01g44230	+	25361088	25363087	25363088	25366104	25361088	25366104	transcription factor X1, putative, expressed
275	Plieotropic QTL 7	63	Chr1	LOC_Os01g44240	+	25365445	25367444	25367445	25367900	25365445	25367900	zinc finger, C3HC4 type domain containing protein, expressed
276	Plieotropic QTL 7	64	Chr1	LOC_Os01g44250	+	25366481	25368480	25368481	25371011	25366481	25371011	CBS domain containing membrane protein, putative, expressed
277	Plieotropic QTL 7	65	Chr1	LOC_Os01g44260	+	25380698	25382697	25382698	25384678	25380698	25384678	dihydroflavonol-4-reductase, putative, expressed
278	Plieotropic QTL 7	66	Chr1	LOC_Os01g44270	-	25386782	25388781	25385256	25386781	25385256	25388781	retrotransposon protein, putative, unclassified, expressed
279	Plieotropic QTL 7	67	Chr1	LOC_Os01g44290	+	25411487	25413486	25413487	25413963	25411487	25413963	expressed protein
280	Plieotropic QTL 7	68	Chr1	LOC_Os01g44310	-	25425724	25427723	25417248	25425723	25417248	25427723	dnaJ domain containing protein, expressed
281	Plieotropic QTL 7	69	Chr1	LOC_Os01g44320	-	25428333	25430332	25427475	25428332	25427475	25430332	expressed protein
282	Plieotropic QTL 7	70	Chr1	LOC_Os01g44330	-	25441080	25443079	25439082	25441079	25439082	25443079	laccase precursor protein, putative, expressed
283	Plieotropic QTL 7	71	Chr1	LOC_Os01g44340	-	25444196	25446195	25442405	25444195	25442405	25446195	pectinesterase, putative, expressed
284	Plieotropic QTL 7	72	Chr1	LOC_Os01g44350	-	25445870	25447869	25445246	25445869	25445246	25447869	expressed protein
285	Plieotropic QTL 7	73	Chr1	LOC_Os01g44360	+	25446396	25448395	25448396	25450648	25446396	25450648	CBS domain containing membrane protein, putative, expressed
286	Plieotropic QTL 7	74	Chr1	LOC_Os01g44370	+	25455581	25457580	25457581	25457862	25455581	25457862	MYB family transcription factor, putative
287	Plieotropic QTL 7	75	Chr1	LOC_Os01g44380	-	25459545	25461544	25459224	25459544	25459224	25461544	hypothetical protein
288	Plieotropic QTL 7	76	Chr1	LOC_Os01g44390	+	25459991	25461990	25461991	25463691	25459991	25463691	MYB family transcription factor, putative, expressed
289	Plieotropic QTL 7	77	Chr1	LOC_Os01g44394	+	25464363	25466362	25466363	25474257	25464363	25474257	mitotic checkpoint protein, putative, expressed
290	Plieotropic QTL 7	78	Chr1	LOC_Os01g44430	-	25482974	25484973	25476744	25482973	25476744	25484973	retrotransposon protein, putative, unclassified, expressed
291	Plieotropic QTL 7	79	Chr1	LOC_Os01g44940	-	25496325	25498324	25495237	25496324	25495237	25498324	expressed protein
292	Plieotropic QTL 7	80	Chr1	LOC_Os01g44950	-	25500968	25502967	25499099	25500967	25499099	25502967	AMP-binding enzyme, putative, expressed
293	Plieotropic QTL 7	81	Chr1	LOC_Os01g44960	-	25504410	25506409	25501848	25504409	25501848	25506409	hydrolase, alpha/beta fold family domain containing protein, expressed
294	Plieotropic QTL 7	82	Chr1	LOC_Os01g44970	+	25511806	25513805	25513806	25518242	25511806	25518242	polygalacturonase, putative, expressed
295	Plieotropic QTL 7	83	Chr1	LOC_Os01g44980	-	25523269	25525268	25519992	25523268	25519992	25525268	peptide deformylase, putative, expressed
296	Plieotropic QTL 7	84	Chr1	LOC_Os01g44990	-	25530681	25532680	25524184	25530680	25524184	25532680	ercc6 protein, putative, expressed
297	Plieotropic QTL 7	85	Chr1	LOC_Os01g45000	+	25530456	25532455	25532456	25532807	25530456	25532807	expressed protein
298	Plieotropic QTL 7	86	Chr1	LOC_Os01g45010	+	25532632	25534631	25534632	25539975	25532632	25539975	expressed protein
299	Plieotropic QTL 7	87	Chr1	LOC_Os01g45020	-	25548177	25550176	25541772	25548176	25541772	25550176	F-box protein interaction domain containing protein, expressed
300	Plieotropic QTL 7	88	Chr1	LOC_Os01g45030	+	25553154	25555153	25555154	25562669	25553154	25562669	retrotransposon protein, putative, Ty3-gypsy subclass, expressed
301	Plieotropic QTL 7	89	Chr1	LOC_Os01g45040	-	25567007	25569006	25563247	25567006	25563247	25569006	Leucine rich repeat N-terminal domain containing protein, putative, expressed
302	Plieotropic QTL 7	90	Chr1	LOC_Os01g45050	-	25572970	25574969	25567517	25572969	25567517	25574969	retrotransposon protein, putative, Ty3-gypsy subclass, expressed
303	Plieotropic QTL 7	91	Chr1	LOC_Os01g45060	+	25577802	25579801	25579802	25583765	25577802	25583765	polygalacturonase, putative, expressed
304	Plieotropic QTL 7	92	Chr1	LOC_Os01g45070	-	25589163	25591162	25585751	25589162	25585751	25591162	peptide deformylase, putative, expressed
305	Plieotropic QTL 7	93	Chr1	LOC_Os01g45080	+	25588289	25590288	25590289	25590737	25588289	25590737	expressed protein
306	Plieotropic QTL 7	94	Chr1	LOC_Os01g45090	+	25590725	25592724	25592725	25593920	25590725	25593920	MYB family transcription factor, putative, expressed
307	Plieotropic QTL 7	95	Chr1	LOC_Os01g45110	+	25596446	25598445	25598446	25600373	25596446	25600373	anthocyanin 3-O-beta-glucosyltransferase, putative, expressed
308	Plieotropic QTL 7	96	Chr1	LOC_Os01g45100	-	25597771	25599770	25597204	25597770	25597204	25599770	retrotransposon protein, putative, unclassified, expressed
309	Plieotropic QTL 7	97	Chr1	LOC_Os01g45120	-	25604055	25606054	25603617	25604054	25603617	25606054	expressed protein
310	Plieotropic QTL 7	98	Chr1	LOC_Os01g45130	-	25605882	25607881	25605627	25605881	25605627	25607881	hypothetical protein
311	Plieotropic QTL 7	99	Chr1	LOC_Os01g45140	+	25613863	25615862	25615863	25617353	25613863	25617353	anthocyanin 3-O-beta-glucosyltransferase, putative, expressed
312	Plieotropic QTL 7	100	Chr1	LOC_Os01g45150	+	25621003	25623002	25623003	25623776	25621003	25623776	expressed protein
313	Plieotropic QTL 7	101	Chr1	LOC_Os01g45160	+	25625258	25627257	25627258	25627872	25625258	25627872	expressed protein
314	Plieotropic QTL 7	102	Chr1	LOC_Os01g45174	-	25636072	25638071	25630010	25636071	25630010	25638071	transposon protein, putative, unclassified, expressed
315	Plieotropic QTL 7	103	Chr1	LOC_Os01g45190	+	25634950	25636949	25636950	25640563	25634950	25640563	DEAD-box ATP-dependent RNA helicase, putative, expressed
316	Plieotropic QTL 7	104	Chr1	LOC_Os01g45200	-	25647225	25649224	25640719	25647224	25640719	25649224	cinnamoyl-CoA reductase-related, putative, expressed
317	Plieotropic QTL 7	105	Chr1	LOC_Os01g45210	+	25651938	25653937	25653938	25660033	25651938	25660033	retrotransposon protein, putative, Ty3-gypsy subclass, expressed
318	Plieotropic QTL 7	106	Chr1	LOC_Os01g45220	-	25663290	25665289	25660350	25663289	25660350	25665289	retrotransposon protein, putative, Ty3-gypsy subclass, expressed
319	Plieotropic QTL 7	107	Chr1	LOC_Os01g45250	+	25679570	25681569	25681570	25683076	25679570	25683076	DUF1645 domain containing protein, putative, expressed
320	Plieotropic QTL 7	108	Chr1	LOC_Os01g45260	+	25688339	25690338	25690339	25690806	25688339	25690806	expressed protein
321	Plieotropic QTL 7	109	Chr1	LOC_Os01g45274	+	25690717	25692716	25692717	25705090	25690717	25705090	carbonic anhydrase, chloroplast precursor, putative, expressed
322	Plieotropic QTL 7	110	Chr1	LOC_Os01g45290	+	25706316	25708315	25708316	25714989	25706316	25714989	retrotransposon protein, putative, unclassified, expressed
323	Plieotropic QTL 7	111	Chr1	LOC_Os01g45310	+	25719072	25721071	25721072	25721797	25719072	25721797	retrotransposon protein, putative, Ty3-gypsy subclass, expressed
324	Plieotropic QTL 7	112	Chr1	LOC_Os01g45320	-	25724625	25726624	25722855	25724624	25722855	25726624	zinc finger family protein, putative, expressed
325	Plieotropic QTL 7	113	Chr1	LOC_Os01g45330	-	25734914	25736913	25727086	25734913	25727086	25736913	retrotransposon protein, putative, Ty3-gypsy subclass, expressed
326	Plieotropic QTL 7	114	Chr1	LOC_Os01g45340	+	25740034	25742033	25742034	25742462	25740034	25742462	expressed protein
327	Plieotropic QTL 7	115	Chr1	LOC_Os01g45350	+	25743252	25745251	25745252	25747963	25743252	25747963	exostosin family protein, putative, expressed
328	Plieotropic QTL 7	116	Chr1	LOC_Os01g45360	-	25750467	25752466	25748192	25750466	25748192	25752466	membrane associated DUF588 domain containing protein, putative, expressed
329	Plieotropic QTL 7	117	Chr1	LOC_Os01g45370	-	25755784	25757783	25752222	25755783	25752222	25757783	radical SAM enzyme, putative, expressed
330	Plieotropic QTL 7	118	Chr1	LOC_Os01g45380	+	25755795	25757794	25757795	25762187	25755795	25762187	protein kinase domain containing protein, expressed
331	Plieotropic QTL 7	119	Chr1	LOC_Os01g45390	+	25760489	25762488	25762489	25766525	25760489	25766525	HD domain containing protein 2, putative, expressed
332	Plieotropic QTL 7	120	Chr1	LOC_Os01g45400	+	25765170	25767169	25767170	25767634	25765170	25767634	ubiquitin family protein, putative, expressed
333	Plieotropic QTL 7	121	Chr1	LOC_Os01g45410	+	25766623	25768622	25768623	25769096	25766623	25769096	expressed protein
334	Plieotropic QTL 7	122	Chr1	LOC_Os01g45420	+	25769592	25771591	25771592	25772050	25769592	25772050	ubiquitin family protein, putative, expressed
335	Plieotropic QTL 7	123	Chr1	LOC_Os01g45430	+	25771953	25773952	25773953	25776179	25771953	25776179	expressed protein
336	Plieotropic QTL 7	124	Chr1	LOC_Os01g45439	-	25781935	25783934	25777453	25781934	25777453	25783934	expressed protein
337	Plieotropic QTL 7	125	Chr1	LOC_Os01g45450	+	25786702	25788701	25788702	25790988	25786702	25790988	AAA family ATPase, putative, expressed
338	Plieotropic QTL 7	126	Chr1	LOC_Os01g45460	+	25790699	25792698	25792699	25797614	25790699	25797614	serine esterase, putative, expressed
339	Plieotropic QTL 7	127	Chr1	LOC_Os01g45470	-	25801244	25803243	25800668	25801243	25800668	25803243	expressed protein
340	Plieotropic QTL 7	128	Chr1	LOC_Os01g45480	+	25801631	25803630	25803631	25804484	25801631	25804484	retrotransposon protein, putative, unclassified, expressed
341	Plieotropic QTL 7	129	Chr1	LOC_Os01g45490	-	25811809	25813808	25807381	25811808	25807381	25813808	retrotransposon protein, putative, Ty3-gypsy subclass, expressed
342	Plieotropic QTL 7	130	Chr1	LOC_Os01g45500	-	25814007	25816006	25812076	25814006	25812076	25816006	retrotransposon protein, putative, Ty3-gypsy subclass
343	Plieotropic QTL 7	131	Chr1	LOC_Os01g45510	-	25826637	25828636	25825725	25826636	25825725	25828636	DUF617 domain containing protein, expressed
344	Plieotropic QTL 7	132	Chr1	LOC_Os01g45520	+	25834151	25836150	25836151	25839983	25834151	25839983	D-mannose binding lectin family protein, expressed
345	Plieotropic QTL 7	133	Chr1	LOC_Os01g45530	-	25843518	25845517	25841526	25843517	25841526	25845517	single-stranded DNA-binding protein, putative, expressed
346	Plieotropic QTL 7	134	Chr1	LOC_Os01g45540	+	25857136	25859135	25859136	25859648	25857136	25859648	retrotransposon protein, putative, unclassified, expressed
347	Plieotropic QTL 7	135	Chr1	LOC_Os01g45550	+	25861702	25863701	25863702	25868361	25861702	25868361	auxin efflux carrier component, putative, expressed
348	Plieotropic QTL 7	136	Chr1	LOC_Os01g45570	-	25883719	25885718	25880204	25883718	25880204	25885718	homeobox associated leucine zipper, putative, expressed
349	Plieotropic QTL 7	137	Chr1	LOC_Os01g45580	+	25887228	25889227	25889228	25892464	25887228	25892464	transposon protein, putative, unclassified
350	Plieotropic QTL 7	138	Chr1	LOC_Os01g45590	-	25899260	25901259	25893104	25899259	25893104	25901259	transposon protein, putative, unclassified, expressed
351	Plieotropic QTL 7	139	Chr1	LOC_Os01g45600	-	25908232	25910231	25907974	25908231	25907974	25910231	expressed protein
352	Plieotropic QTL 7	140	Chr1	LOC_Os01g45620	-	25922979	25924978	25917623	25922978	25917623	25924978	CGMC_MAPKCMGC_2.5 - CGMC includes CDA, MAPK, GSK3, and CLKC kinases, expressed
353	Plieotropic QTL 7	141	Chr1	LOC_Os01g45624	+	25921454	25923453	25923454	25924153	25921454	25924153	oleosin, putative, expressed
354	Plieotropic QTL 7	142	Chr1	LOC_Os01g45640	+	25924236	25926235	25926236	25928209	25924236	25928209	tat pathway signal sequence family protein, expressed
355	Plieotropic QTL 7	143	Chr1	LOC_Os01g45630	-	25925923	25927922	25925380	25925922	25925380	25927922	transposon protein, putative, Mutator sub-class, expressed
356	Plieotropic QTL 7	144	Chr1	LOC_Os01g45650	-	25929727	25931726	25928590	25929726	25928590	25931726	OsFBX19 - F-box domain containing protein, expressed
357	Plieotropic QTL 7	145	Chr1	LOC_Os01g45659	+	25929149	25931148	25931149	25931730	25929149	25931730	expressed protein
358	Plieotropic QTL 7	146	Chr1	LOC_Os01g45670	-	25934888	25936887	25933616	25934887	25933616	25936887	expressed protein
359	Plieotropic QTL 7	147	Chr1	LOC_Os01g45690	-	25946173	25948172	25940500	25946172	25940500	25948172	transposon protein, putative, unclassified, expressed
360	Plieotropic QTL 7	148	Chr1	LOC_Os01g45700	+	25947356	25949355	25949356	25950201	25947356	25950201	expressed protein
361	Plieotropic QTL 7	149	Chr1	LOC_Os01g45710	+	25950641	25952640	25952641	25954080	25950641	25954080	expressed protein
362	Plieotropic QTL 7	150	Chr1	LOC_Os01g45720	+	25955707	25957706	25957707	25958698	25955707	25958698	expressed protein
363	Plieotropic QTL 7	151	Chr1	LOC_Os01g45730	-	25961196	25963195	25960103	25961195	25960103	25963195	zinc finger C-x8-C-x5-C-x3-H type family protein, expressed
364	Plieotropic QTL 7	152	Chr1	LOC_Os01g45740	+	25968160	25970159	25970160	25972665	25968160	25972665	retrotransposon protein, putative, unclassified, expressed
365	Plieotropic QTL 7	153	Chr1	LOC_Os01g45750	+	25971522	25973521	25973522	25980440	25971522	25980440	bile acid sodium symporter family protein, putative, expressed
366	Plieotropic QTL 7	154	Chr1	LOC_Os01g45760	+	25992669	25994668	25994669	25996948	25992669	25996948	YUC4, putative, expressed
367	Plieotropic QTL 7	155	Chr1	LOC_Os01g45760	+	25992669	25994668	25994669	25996948	25992669	25996948	YUC4, putative, expressed
368	Plieotropic QTL 7	156	Chr1	LOC_Os01g45770	-	26001232	26003231	26000448	26001231	26000448	26003231	expressed protein
369	Plieotropic QTL 7	157	Chr1	LOC_Os01g45780	-	26004173	26006172	26003477	26004172	26003477	26006172	expressed protein
370	Plieotropic QTL 7	158	Chr1	LOC_Os01g45790	+	26007652	26009651	26009652	26010584	26007652	26010584	hypothetical protein
371	Plieotropic QTL 7	159	Chr1	LOC_Os01g45800	+	26014839	26016838	26016839	26020062	26014839	26020062	transposon protein, putative, unclassified, expressed
372	Plieotropic QTL 7	160	Chr1	LOC_Os01g45810	-	26026853	26028852	26020697	26026852	26020697	26028852	transposon protein, putative, unclassified, expressed
373	Plieotropic QTL 7	161	Chr1	LOC_Os01g45820	-	26032308	26034307	26031285	26032307	26031285	26034307	expressed protein
374	Plieotropic QTL 7	162	Chr1	LOC_Os01g45830	-	26034931	26036930	26033145	26034930	26033145	26036930	sulfate transporter, putative, expressed
375	Plieotropic QTL 7	163	Chr1	LOC_Os01g45840	+	26034642	26036641	26036642	26039158	26034642	26039158	CRR2, putative, expressed
376	Plieotropic QTL 7	164	Chr1	LOC_Os01g45850	+	26041074	26043073	26043074	26043529	26041074	26043529	expressed protein
377	Plieotropic QTL 7	165	Chr1	LOC_Os01g45860	-	26045844	26047843	26044166	26045843	26044166	26047843	GRAS family transcription factor domain containing protein, expressed
378	Plieotropic QTL 7	166	Chr1	LOC_Os01g45870	-	26057138	26059137	26056854	26057137	26056854	26059137	hypothetical protein
379	Plieotropic QTL 7	167	Chr1	LOC_Os01g45880	-	26070900	26072899	26060788	26070899	26060788	26072899	retrotransposon protein, putative, unclassified, expressed
380	Plieotropic QTL 7	168	Chr1	LOC_Os01g45900	+	26073030	26075029	26075030	26077134	26073030	26077134	OsFBX20 - F-box domain containing protein, expressed
381	Plieotropic QTL 7	169	Chr1	LOC_Os01g45910	-	26082199	26084198	26078028	26082198	26078028	26084198	plastidic ATP/ADP-transporter, putative, expressed
382	Plieotropic QTL 7	170	Chr1	LOC_Os01g45914	-	26088336	26090335	26087572	26088335	26087572	26090335	expressed protein
383	Plieotropic QTL 7	171	Chr1	LOC_Os01g45920	-	26090116	26092115	26089537	26090115	26089537	26092115	expressed protein
384	Plieotropic QTL 7	172	Chr1	LOC_Os01g45940	-	26095587	26097586	26095238	26095586	26095238	26097586	hypothetical protein
385	Plieotropic QTL 7	173	Chr1	LOC_Os01g45960	+	26104836	26106835	26106836	26111213	26104836	26111213	hydrolase, alpha/beta fold family domain containing protein, expressed
386	Plieotropic QTL 7	174	Chr1	LOC_Os01g45960	+	26104836	26106835	26106836	26111222	26104836	26111222	hydrolase, alpha/beta fold family domain containing protein, expressed
387	Plieotropic QTL 7	175	Chr1	LOC_Os01g45970	-	26114191	26116190	26111942	26114190	26111942	26116190	expressed protein
388	Plieotropic QTL 7	176	Chr1	LOC_Os01g45990	-	26126166	26128165	26119708	26126165	26119708	26128165	potassium channel AKT1, putative, expressed
389	Plieotropic QTL 7	177	Chr1	LOC_Os01g46000	+	26141733	26143732	26143733	26149437	26141733	26149437	retrotransposon protein, putative, unclassified, expressed
390	Plieotropic QTL 7	178	Chr1	LOC_Os01g46010	+	26152630	26154629	26154630	26155779	26152630	26155779	expressed protein
391	Plieotropic QTL 7	179	Chr1	LOC_Os01g46020	+	26161786	26163785	26163786	26166472	26161786	26166472	TATA-binding protein-associated factor TAFII55 family protein, putative, expressed
392	Plieotropic QTL 7	180	Chr1	LOC_Os01g46020	+	26161786	26163785	26163786	26166472	26161786	26166472	TATA-binding protein-associated factor TAFII55 family protein, putative, expressed
393	Plieotropic QTL 7	181	Chr1	LOC_Os01g46030	+	26167915	26169914	26169915	26171566	26167915	26171566	receptor-like protein kinase, putative, expressed
394	Plieotropic QTL 7	182	Chr1	LOC_Os01g46040	-	26177231	26179230	26173185	26177230	26173185	26179230	bromodomain domain containing protein, expressed
395	Plieotropic QTL 7	183	Chr1	LOC_Os01g46050	-	26179777	26181776	26179426	26179776	26179426	26181776	expressed protein
396	Plieotropic QTL 7	184	Chr1	LOC_Os01g46060	+	26181883	26183882	26183883	26190195	26181883	26190195	NUC189 domain containing protein, expressed
397	Plieotropic QTL 7	185	Chr1	LOC_Os01g46070	+	26188752	26190751	26190752	26194517	26188752	26194517	lactate/malate dehydrogenase, putative, expressed
398	Plieotropic QTL 7	186	Chr1	LOC_Os01g46080	+	26196060	26198059	26198060	26201710	26196060	26201710	GDSL-like lipase/acylhydrolase, putative, expressed
399	Plieotropic QTL 7	187	Chr1	LOC_Os01g46090	+	26201215	26203214	26203215	26206916	26201215	26206916	GDSL-like lipase/acylhydrolase, putative, expressed
400	Plieotropic QTL 7	188	Chr1	LOC_Os01g46100	-	26211660	26213659	26207973	26211659	26207973	26213659	transposon protein, putative, CACTA, En/Spm sub-class, expressed
401	Plieotropic QTL 7	189	Chr1	LOC_Os01g46110	-	26218245	26220244	26213260	26218244	26213260	26220244	transposon protein, putative, CACTA, En/Spm sub-class, expressed
402	Plieotropic QTL 7	190	Chr1	LOC_Os01g46120	+	26220617	26222616	26222617	26225124	26220617	26225124	GDSL-like lipase/acylhydrolase, putative, expressed
403	Plieotropic QTL 7	191	Chr1	LOC_Os01g46130	+	26228692	26230691	26230692	26232270	26228692	26232270	expressed protein
404	Plieotropic QTL 7	192	Chr1	LOC_Os01g46140	+	26233768	26235767	26235768	26238284	26233768	26238284	expressed protein
405	Plieotropic QTL 7	193	Chr1	LOC_Os01g46169	+	26247386	26249385	26249386	26274184	26247386	26274184	GDSL-like lipase/acylhydrolase, putative, expressed
406	Plieotropic QTL 7	194	Chr1	LOC_Os01g46200	-	26280780	26282779	26278074	26280779	26278074	26282779	expressed protein
407	Plieotropic QTL 7	195	Chr1	LOC_Os01g46210	+	26284441	26286440	26286441	26287910	26284441	26287910	GDSL-like lipase/acylhydrolase, putative, expressed
408	Plieotropic QTL 7	196	Chr1	LOC_Os01g46220	+	26288150	26290149	26290150	26292389	26288150	26292389	GDSL-like lipase/acylhydrolase, putative, expressed
409	Plieotropic QTL 7	197	Chr1	LOC_Os01g46230	+	26291205	26293204	26293205	26295001	26291205	26295001	tetratricopeptide-like helical, putative, expressed
410	Plieotropic QTL 7	198	Chr1	LOC_Os01g46240	+	26294694	26296693	26296694	26298607	26294694	26298607	lipase class 3 family protein, putative, expressed
411	Plieotropic QTL 7	199	Chr1	LOC_Os01g46250	+	26298194	26300193	26300194	26303065	26298194	26303065	lipase, putative, expressed
412	Plieotropic QTL 7	200	Chr1	LOC_Os01g46260	+	26304238	26306237	26306238	26307238	26304238	26307238	expressed protein
413	Plieotropic QTL 7	201	Chr1	LOC_Os01g46270	+	26310068	26312067	26312068	26313114	26310068	26313114	wax synthase isoform 3, putative, expressed
414	Plieotropic QTL 7	202	Chr1	LOC_Os01g46280	-	26317360	26319359	26315953	26317359	26315953	26319359	expressed protein
415	Plieotropic QTL 7	203	Chr1	LOC_Os01g46290	+	26319383	26321382	26321383	26324810	26319383	26324810	lipase, putative, expressed
416	Plieotropic QTL 7	204	Chr1	LOC_Os01g46300	+	26324637	26326636	26326637	26326907	26324637	26326907	hypothetical protein
417	Plieotropic QTL 7	205	Chr1	LOC_Os01g46310	-	26332429	26334428	26332045	26332428	26332045	26334428	retrotransposon protein, putative, unclassified, expressed
418	Plieotropic QTL 7	206	Chr1	LOC_Os01g46320	+	26346451	26348450	26348451	26351862	26346451	26351862	transposon protein, putative, CACTA, En/Spm sub-class, expressed
419	Plieotropic QTL 7	207	Chr1	LOC_Os01g46330	+	26352733	26354732	26354733	26358433	26352733	26358433	transposon protein, putative, CACTA, En/Spm sub-class, expressed
420	Plieotropic QTL 7	208	Chr1	LOC_Os01g46340	+	26362479	26364478	26364479	26370314	26362479	26370314	chloroplast unusual positioning protein, putative, expressed
421	Plieotropic QTL 7	209	Chr1	LOC_Os01g46350	-	26374102	26376101	26368398	26374101	26368398	26376101	proteins of unknown function domain containing protein, expressed
422	Plieotropic QTL 7	210	Chr1	LOC_Os01g46360	+	26375411	26377410	26377411	26378161	26375411	26378161	expressed protein
423	Plieotropic QTL 7	211	Chr1	LOC_Os01g46370	-	26387195	26389194	26383595	26387194	26383595	26389194	lipase class 3 family protein, putative, expressed
424	Plieotropic QTL 7	212	Chr1	LOC_Os01g46380	+	26390164	26392163	26392164	26396348	26390164	26396348	ketol-acid reductoisomerase, chloroplast precursor, putative, expressed
425	Plieotropic QTL 7	213	Chr1	LOC_Os01g46390	+	26396264	26398263	26398264	26398674	26396264	26398674	DUF538 domain containing protein, putative, expressed
426	Plieotropic QTL 7	214	Chr1	LOC_Os01g46400	-	26403497	26405496	26401559	26403496	26401559	26405496	expressed protein
427	Plieotropic QTL 7	215	Chr1	LOC_Os01g46410	-	26416183	26418182	26414901	26416182	26414901	26418182	leaf senescence related protein, putative, expressed
428	Plieotropic QTL 7	216	Chr1	LOC_Os01g46420	+	26416299	26418298	26418299	26419315	26416299	26419315	expressed protein
429	Plieotropic QTL 7	217	Chr1	LOC_Os01g46430	+	26418263	26420262	26420263	26421981	26418263	26421981	glycosyl transferase, group 1 domain containing protein, expressed
430	Plieotropic QTL 7	218	Chr1	LOC_Os01g46440	-	26423741	26425740	26423510	26423740	26423510	26425740	VQ domain containing protein, putative, expressed
431	Plieotropic QTL 7	219	Chr1	LOC_Os01g46460	+	26428053	26430052	26430053	26430584	26428053	26430584	hypothetical protein
432	Plieotropic QTL 7	220	Chr1	LOC_Os01g46450	-	26429270	26431269	26428183	26429269	26428183	26431269	expressed protein
433	Plieotropic QTL 7	221	Chr1	LOC_Os01g46470	-	26434328	26436327	26431511	26434327	26431511	26436327	expressed protein
434	Plieotropic QTL 7	222	Chr1	LOC_Os01g46490	-	26447026	26449025	26446825	26447025	26446825	26449025	hypothetical protein
435	Plieotropic QTL 7	223	Chr1	LOC_Os01g46500	+	26447051	26449050	26449051	26452875	26447051	26452875	OsFBX21 - F-box domain containing protein, expressed
436	Plieotropic QTL 7	224	Chr1	LOC_Os01g46510	-	26465957	26467956	26453782	26465956	26453782	26467956	peptidase S8 and S53, subtilisin, kexin, sedolisin, putative, expressed
437	Plieotropic QTL 7	225	Chr1	LOC_Os01g46530	+	26490897	26492896	26492897	26493737	26490897	26493737	expressed protein
438	Plieotropic QTL 7	226	Chr1	LOC_Os01g46540	+	26494291	26496290	26496291	26499594	26494291	26499594	transposon protein, putative, CACTA, En/Spm sub-class, expressed
439	Plieotropic QTL 7	227	Chr1	LOC_Os01g46554	+	26498993	26500992	26500993	26506018	26498993	26506018	transposon protein, putative, CACTA, En/Spm sub-class, expressed
440	Plieotropic QTL 7	228	Chr1	LOC_Os01g46570	+	26512543	26514542	26514543	26521761	26512543	26521761	CTP synthase, putative, expressed
441	Plieotropic QTL 7	229	Chr1	LOC_Os01g46570	+	26514899	26516898	26516899	26521761	26514899	26521761	CTP synthase, putative, expressed
442	Plieotropic QTL 7	230	Chr1	LOC_Os01g46590	-	26527306	26529305	26522715	26527305	26522715	26529305	expressed protein
443	Plieotropic QTL 7	231	Chr1	LOC_Os01g46580	+	26525476	26527475	26527476	26532567	26525476	26532567	actin-related protein 2/3 complex subunit 2, putative, expressed
444	Plieotropic QTL 7	232	Chr1	LOC_Os01g46600	-	26532426	26534425	26532174	26532425	26532174	26534425	seed maturation protein PM41, putative, expressed
445	Plieotropic QTL 7	233	Chr1	LOC_Os01g46610	-	26537192	26539191	26533016	26537191	26533016	26539191	dehydrogenase, putative, expressed
446	Plieotropic QTL 7	234	Chr1	LOC_Os01g46620	-	26540774	26542773	26540420	26540773	26540420	26542773	expressed protein
447	Plieotropic QTL 7	235	Chr1	LOC_Os01g46626	-	26550081	26552080	26545781	26550080	26545781	26552080	retrotransposon protein, putative, Ty3-gypsy subclass, expressed
448	Plieotropic QTL 7	236	Chr1	LOC_Os01g46632	-	26555544	26557543	26552315	26555543	26552315	26557543	retrotransposon protein, putative, Ty3-gypsy subclass, expressed
449	Plieotropic QTL 7	237	Chr1	LOC_Os01g46640	+	26557255	26559254	26559255	26560103	26557255	26560103	expressed protein
450	Plieotropic QTL 7	238	Chr1	LOC_Os01g46650	+	26563360	26565359	26565360	26567249	26563360	26567249	expressed protein
451	Plieotropic QTL 7	239	Chr1	LOC_Os01g46660	+	26566189	26568188	26568189	26573815	26566189	26573815	transposon protein, putative, unclassified, expressed
452	Plieotropic QTL 7	240	Chr1	LOC_Os01g46670	-	26578001	26580000	26576545	26578000	26576545	26580000	expressed protein
453	Plieotropic QTL 7	241	Chr1	LOC_Os01g46680	-	26581467	26583466	26581251	26581466	26581251	26583466	expressed protein
454	Plieotropic QTL 7	242	Chr1	LOC_Os01g46690	+	26581296	26583295	26583296	26585903	26581296	26585903	expressed protein
455	Plieotropic QTL 7	243	Chr1	LOC_Os01g46700	+	26589955	26591954	26591955	26599634	26589955	26599634	SET domain containing protein, expressed
456	Plieotropic QTL 7	244	Chr1	LOC_Os01g46710	-	26608477	26610476	26601904	26608476	26601904	26610476	transposon protein, putative, CACTA, En/Spm sub-class, expressed
457	Plieotropic QTL 7	245	Chr1	LOC_Os01g46720	+	26609799	26611798	26611799	26618704	26609799	26618704	expressed protein
458	Plieotropic QTL 7	246	Chr1	LOC_Os01g46730	+	26617462	26619461	26619462	26620234	26617462	26620234	expressed protein
459	Plieotropic QTL 7	247	Chr1	LOC_Os01g46740	+	26620829	26622828	26622829	26624411	26620829	26624411	expressed protein
460	Plieotropic QTL 7	248	Chr1	LOC_Os01g46750	+	26626889	26628888	26628889	26634328	26626889	26634328	AMP-binding enzyme, putative, expressed
461	Plieotropic QTL 7	249	Chr1	LOC_Os01g46760	+	26650944	26652943	26652944	26658313	26650944	26658313	protein phosphatase 2C, putative, expressed
462	Plieotropic QTL 7	250	Chr1	LOC_Os01g46770	+	26665055	26667054	26667055	26673210	26665055	26673210	transposon protein, putative, unclassified, expressed
463	Plieotropic QTL 7	251	Chr1	LOC_Os01g46780	-	26677040	26679039	26673839	26677039	26673839	26679039	transposon protein, putative, unclassified, expressed
464	Plieotropic QTL 7	252	Chr1	LOC_Os01g46790	-	26680318	26682317	26679473	26680317	26679473	26682317	expressed protein
465	Plieotropic QTL 7	253	Chr1	LOC_Os01g46800	-	26688417	26690416	26687377	26688416	26687377	26690416	WRKY15, expressed
466	Plieotropic QTL 7	254	Chr1	LOC_Os01g46810	-	26706159	26708158	26699189	26706158	26699189	26708158	viral A-type inclusion protein repeat containing protein, expressed
467	Plieotropic QTL 7	255	Chr1	LOC_Os01g46820	-	26710725	26712724	26709125	26710724	26709125	26712724	expressed protein
468	Plieotropic QTL 7	256	Chr1	LOC_Os01g46830	-	26712528	26714527	26712294	26712527	26712294	26714527	expressed protein
469	Plieotropic QTL 7	257	Chr1	LOC_Os01g46840	+	26715834	26717833	26717834	26722446	26715834	26722446	expressed protein
470	Plieotropic QTL 7	258	Chr1	LOC_Os01g46850	+	26720728	26722727	26722728	26724919	26720728	26724919	expressed protein
471	Plieotropic QTL 7	259	Chr1	LOC_Os01g46860	-	26726954	26728953	26725194	26726953	26725194	26728953	inorganic phosphate transporter, putative, expressed
472	Plieotropic QTL 7	260	Chr1	LOC_Os01g46870	-	26735517	26737516	26734014	26735516	26734014	26737516	AP2 domain containing protein, expressed
473	Plieotropic QTL 7	261	Chr1	LOC_Os01g46880	+	26742700	26744699	26744700	26748747	26742700	26748747	retrotransposon protein, putative, unclassified, expressed
474	Plieotropic QTL 7	262	Chr1	LOC_Os01g46890	-	26752100	26754099	26750450	26752099	26750450	26754099	retrotransposon protein, putative, unclassified
475	Plieotropic QTL 7	263	Chr1	LOC_Os01g46900	+	26761558	26763557	26763558	26767152	26761558	26767152	transposon protein, putative, Mariner sub-class, expressed
476	Plieotropic QTL 7	264	Chr1	LOC_Os01g46910	-	26769191	26771190	26767671	26769190	26767671	26771190	microneme protein Sm70, putative, expressed
477	Plieotropic QTL 7	265	Chr1	LOC_Os01g46920	-	26774193	26776192	26773130	26774192	26773130	26776192	expressed protein
478	Plieotropic QTL 7	266	Chr1	LOC_Os01g46926	-	26784448	26786447	26781039	26784447	26781039	26786447	ubiquitin-conjugating enzyme, putative, expressed
479	Plieotropic QTL 7	267	Chr1	LOC_Os01g46932	-	26788613	26790612	26786322	26788612	26786322	26790612	vacuolar protein-sorting-associated protein 25, putative, expressed
480	Plieotropic QTL 7	268	Chr1	LOC_Os01g46940	+	26788276	26790275	26790276	26791669	26788276	26791669	sphingolipid C4-hydroxylase SUR2, putative, expressed
481	Plieotropic QTL 7	269	Chr1	LOC_Os01g46950	-	26795940	26797939	26791754	26795939	26791754	26797939	aldose 1-epimerase, putative, expressed
482	Plieotropic QTL 7	270	Chr1	LOC_Os01g46970	-	26805509	26807508	26800060	26805508	26800060	26807508	transcription factor, putative, expressed
483	Plieotropic QTL 7	271	Chr1	LOC_Os01g46980	+	26809849	26811848	26811849	26816727	26809849	26816727	vacuolar ATP synthase subunit E, putative, expressed
484	Plieotropic QTL 7	272	Chr1	LOC_Os01g46984	-	26823852	26825851	26822203	26823851	26822203	26825851	expressed protein
485	Plieotropic QTL 7	273	Chr1	LOC_Os01g46990	-	26831002	26833001	26829076	26831001	26829076	26833001	expressed protein
486	Plieotropic QTL 7	274	Chr1	LOC_Os01g47000	+	26834488	26836487	26836488	26842535	26834488	26842535	transposon protein, putative, unclassified, expressed
487	Plieotropic QTL 7	275	Chr1	LOC_Os01g47020	+	26848343	26850342	26850343	26853580	26848343	26853580	transposon protein, putative, unclassified, expressed
488	Plieotropic QTL 7	276	Chr1	LOC_Os01g47030	-	26860369	26862368	26854210	26860368	26854210	26862368	transposon protein, putative, unclassified, expressed
489	Plieotropic QTL 7	277	Chr1	LOC_Os01g47040	+	26860081	26862080	26862081	26863434	26860081	26863434	C2 domain containing protein, putative, expressed
490	Plieotropic QTL 7	278	Chr1	LOC_Os01g47050	+	26870217	26872216	26872217	26875033	26870217	26875033	OsFBK1 - F-box domain and kelch repeat containing protein, expressed
491	Plieotropic QTL 7	279	Chr1	LOC_Os01g47070	+	26883484	26885483	26885484	26886754	26883484	26886754	glycosyl hydrolase, putative, expressed
492	Plieotropic QTL 7	280	Chr1	LOC_Os01g47080	-	26895733	26897732	26888393	26895732	26888393	26897732	pyruvate kinase, putative, expressed
493	Plieotropic QTL 7	281	Chr1	LOC_Os01g47090	-	26901645	26903644	26900805	26901644	26900805	26903644	transposon protein, putative, unclassified, expressed
494	Plieotropic QTL 7	282	Chr1	LOC_Os01g47100	-	26913671	26915670	26912597	26913670	26912597	26915670	3-5 exonuclease domain-containing protein, putative, expressed
495	Plieotropic QTL 7	283	Chr1	LOC_Os01g47110	+	26914205	26916204	26916205	26916570	26914205	26916570	expressed protein
496	Plieotropic QTL 7	284	Chr1	LOC_Os01g47130	-	26924487	26926486	26923017	26924486	26923017	26926486	expressed protein
497	Plieotropic QTL 7	285	Chr1	LOC_Os01g47140	+	26943293	26945292	26945293	26947150	26943293	26947150	retrotransposon protein, putative, Ty3-gypsy subclass
498	Plieotropic QTL 7	286	Chr1	LOC_Os01g47150	+	26945418	26947417	26947418	26951845	26945418	26951845	retrotransposon protein, putative, Ty3-gypsy subclass, expressed
499	Plieotropic QTL 7	287	Chr1	LOC_Os01g47160	+	26954000	26955999	26956000	26959026	26954000	26959026	retrotransposon protein, putative, unclassified
500	Plieotropic QTL 7	288	Chr1	LOC_Os01g47170	-	26966093	26968092	26959929	26966092	26959929	26968092	retrotransposon protein, putative, unclassified, expressed
501	Plieotropic QTL 7	289	Chr1	LOC_Os01g47180	-	26969186	26971185	26967895	26969185	26967895	26971185	3-5 exonuclease domain-containing protein, putative, expressed
502	Plieotropic QTL 7	290	Chr1	LOC_Os01g47190	+	26969640	26971639	26971640	26973631	26969640	26973631	phosphoglycerate mutase, putative, expressed
503	Plieotropic QTL 7	291	Chr1	LOC_Os01g47200	+	26973615	26975614	26975615	26978104	26973615	26978104	retrotransposon protein, putative, unclassified, expressed
504	Plieotropic QTL 7	292	Chr1	LOC_Os01g47220	+	26982906	26984905	26984906	26986255	26982906	26986255	retrotransposon protein, putative, Ty3-gypsy subclass
505	Plieotropic QTL 7	293	Chr1	LOC_Os01g47230	-	26988663	26990662	26986856	26988662	26986856	26990662	retrotransposon protein, putative, unclassified
506	Plieotropic QTL 7	294	Chr1	LOC_Os01g47210	-	26988663	26990662	26988402	26988662	26988402	26990662	hypothetical protein
507	Plieotropic QTL 7	295	Chr1	LOC_Os01g47240	+	26989961	26991960	26991961	26995197	26989961	26995197	transposon protein, putative, unclassified, expressed
508	Plieotropic QTL 7	296	Chr1	LOC_Os01g47250	-	27002000	27003999	26995844	27001999	26995844	27003999	retrotransposon protein, putative, unclassified, expressed
509	Plieotropic QTL 7	297	Chr1	LOC_Os01g47256	+	27002253	27004252	27004253	27008038	27002253	27008038	exosome complex exonuclease RRP40, putative, expressed
510	Plieotropic QTL 7	298	Chr1	LOC_Os01g47262	+	27006803	27008802	27008803	27012114	27006803	27012114	AMSH-like protease, putative, expressed
511	Plieotropic QTL 7	299	Chr1	LOC_Os01g47270	-	27014867	27016866	27014072	27014866	27014072	27016866	DUF1645 domain containing protein, putative, expressed
512	Plieotropic QTL 7	300	Chr1	LOC_Os01g47280	-	27021638	27023637	27017925	27021637	27017925	27023637	expressed protein
513	Plieotropic QTL 7	301	Chr1	LOC_Os01g47290	+	27029779	27031778	27031779	27032719	27029779	27032719	expressed protein
514	Plieotropic QTL 7	302	Chr1	LOC_Os01g47300	-	27035766	27037765	27033000	27035765	27033000	27037765	retrotransposon protein, putative, unclassified, expressed
515	Plieotropic QTL 7	303	Chr1	LOC_Os01g47310	+	27035637	27037636	27037637	27038583	27035637	27038583	hypothetical protein
516	Plieotropic QTL 7	304	Chr1	LOC_Os01g47330	+	27039791	27041790	27041791	27042669	27039791	27042669	ribosomal protein L7/L12 C-terminal domain containing protein, expressed
517	Plieotropic QTL 7	305	Chr1	LOC_Os01g47340	-	27050487	27052486	27047365	27050486	27047365	27052486	iron-sulfur cluster assembly enzyme ISCU, mitochondrial precursor, putative, expressed
518	Plieotropic QTL 7	306	Chr1	LOC_Os01g47350	-	27054605	27056604	27050849	27054604	27050849	27056604	enoyl-CoA hydratase/isomerase family protein, putative, expressed
519	Plieotropic QTL 7	307	Chr1	LOC_Os01g47360	-	27056850	27058849	27055960	27056849	27055960	27058849	GATA zinc finger domain containing protein, expressed
520	Plieotropic QTL 7	308	Chr1	LOC_Os01g47370	-	27064168	27066167	27063892	27064167	27063892	27066167	MYB family transcription factor, putative, expressed
521	Plieotropic QTL 7	309	Chr1	LOC_Os01g47380	+	27065608	27067607	27067608	27069016	27065608	27069016	expressed protein
522	Plieotropic QTL 7	310	Chr1	LOC_Os01g47400	+	27079806	27081805	27081806	27085681	27079806	27085681	OsMan01 - Endo-Beta-Mannanase, expressed
523	Plieotropic QTL 7	311	Chr1	LOC_Os01g47410	-	27092241	27094240	27085745	27092240	27085745	27094240	aspartic proteinase oryzasin-1 precursor, putative, expressed
524	Plieotropic QTL 7	312	Chr1	LOC_Os01g47420	+	27093458	27095457	27095458	27100314	27093458	27100314	pterin-4-alpha-carbinolamine dehydratase, putative, expressed
525	Plieotropic QTL 7	313	Chr1	LOC_Os01g47430	-	27110017	27112016	27102119	27110016	27102119	27112016	protein of unknown function DUF1296 domain containing protein, expressed
526	Plieotropic QTL 7	314	Chr1	LOC_Os01g47440	-	27113507	27115506	27112850	27113506	27112850	27115506	expressed protein
527	Plieotropic QTL 7	315	Chr1	LOC_Os01g47450	+	27113662	27115661	27115662	27121178	27113662	27121178	OsCttP1 - Putative C-terminal processing peptidase homologue, expressed
528	Plieotropic QTL 7	316	Chr1	LOC_Os01g47460	+	27121486	27123485	27123486	27129401	27121486	27129401	expressed protein
529	Plieotropic QTL 7	317	Chr1	LOC_Os01g47470	-	27134195	27136194	27130541	27134194	27130541	27136194	serine/threonine-protein kinase, putative, expressed
530	Plieotropic QTL 8	1	Chr1	LOC_Os01g54760	+	31501981	31503980	31503981	31506206	31501981	31506206	hypothetical protein
531	Plieotropic QTL 8	2	Chr1	LOC_Os01g54770	+	31506642	31508641	31508642	31510037	31506642	31510037	expressed protein
532	Plieotropic QTL 8	3	Chr1	LOC_Os01g54784	+	31509534	31511533	31511534	31519595	31509534	31519595	expressed protein
533	Plieotropic QTL 8	4	Chr1	LOC_Os01g54800	+	31519222	31521221	31521222	31521674	31519222	31521674	expressed protein
534	Plieotropic QTL 8	5	Chr1	LOC_Os01g54810	-	31527178	31529177	31524048	31527177	31524048	31529177	lipase, putative, expressed
535	Plieotropic QTL 8	6	Chr1	LOC_Os01g54820	+	31527765	31529764	31529765	31532987	31527765	31532987	retrotransposon protein, putative, Ty3-gypsy subclass, expressed
536	Plieotropic QTL 8	7	Chr1	LOC_Os01g54830	-	31540055	31542054	31533340	31540054	31533340	31542054	retrotransposon protein, putative, Ty3-gypsy subclass, expressed
537	Plieotropic QTL 8	8	Chr1	LOC_Os01g54850	+	31548655	31550654	31550655	31553052	31548655	31553052	OsFBX24 - F-box domain containing protein, expressed
538	Plieotropic QTL 8	9	Chr1	LOC_Os01g54860	-	31556838	31558837	31552457	31556837	31552457	31558837	enoyl-CoA hydratase/isomerase family protein, putative, expressed
539	Plieotropic QTL 8	10	Chr1	LOC_Os01g54870	-	31560837	31562836	31559209	31560836	31559209	31562836	60S ribosomal protein L18a, putative, expressed
540	Plieotropic QTL 8	11	Chr1	LOC_Os01g54880	-	31564167	31566166	31561385	31564166	31561385	31566166	glucosidase 2 subunit beta precursor, putative, expressed
541	Plieotropic QTL 8	12	Chr1	LOC_Os01g54890	+	31565891	31567890	31567891	31568741	31565891	31568741	ethylene-responsive transcription factor 2, putative, expressed
542	Plieotropic QTL 8	13	Chr1	LOC_Os01g54900	-	31575612	31577611	31568908	31575611	31568908	31577611	lipid-A-disaccharide synthase family protein, expressed
543	Plieotropic QTL 8	14	Chr1	LOC_Os01g54910	+	31573708	31575707	31575708	31583605	31573708	31583605	GTP-binding protein typA/bipA, putative, expressed
544	Plieotropic QTL 8	15	Chr1	LOC_Os01g54920	-	31589136	31591135	31585098	31589135	31585098	31591135	heat- and acid-stable phosphoprotein, putative, expressed
545	Plieotropic QTL 8	16	Chr1	LOC_Os01g54920	-	31589136	31591135	31585098	31589135	31585098	31591135	heat- and acid-stable phosphoprotein, putative, expressed
546	Plieotropic QTL 8	17	Chr1	LOC_Os01g54930	-	31597383	31599382	31592123	31597382	31592123	31599382	one zinc finger protein, putative, expressed
547	Plieotropic QTL 8	18	Chr1	LOC_Os01g54940	+	31597157	31599156	31599157	31604594	31597157	31604594	dehydrogenase, putative, expressed
548	Plieotropic QTL 8	19	Chr1	LOC_Os01g54950	-	31607663	31609662	31605287	31607662	31605287	31609662	expressed protein
549	Plieotropic QTL 8	20	Chr1	LOC_Os01g54960	-	31609715	31611714	31608076	31609714	31608076	31611714	expressed protein
550	Plieotropic QTL 8	21	Chr1	LOC_Os01g54969	+	31608738	31610737	31610738	31612133	31608738	31612133	O-methyltransferase, putative, expressed
551	Plieotropic QTL 8	22	Chr1	LOC_Os01g54980	+	31610839	31612838	31612839	31614643	31610839	31614643	expressed protein
552	Plieotropic QTL 8	23	Chr1	LOC_Os01g54990	-	31623206	31625205	31617167	31623205	31617167	31625205	auxin response factor, putative, expressed
553	Plieotropic QTL 8	24	Chr1	LOC_Os01g55000	+	31627246	31629245	31629246	31630738	31627246	31630738	expressed protein
554	Plieotropic QTL 8	25	Chr1	LOC_Os01g55020	+	31633565	31635564	31635565	31638417	31633565	31638417	expressed protein
555	Plieotropic QTL 8	26	Chr1	LOC_Os01g55010	-	31635119	31637118	31634046	31635118	31634046	31637118	EBNA-1, putative, expressed
556	Plieotropic QTL 8	27	Chr1	LOC_Os01g55030	-	31640486	31642485	31638589	31640485	31638589	31642485	DNA-binding protein-related, putative, expressed
557	Plieotropic QTL 8	28	Chr1	LOC_Os01g55040	-	31648757	31650756	31641231	31648756	31641231	31650756	1,3-beta-glucan synthase component, putative, expressed
558	Plieotropic QTL 8	29	Chr1	LOC_Os01g55050	-	31656437	31658436	31651616	31656436	31651616	31658436	protein of unknown function DUF1421 domain containing protein, expressed
559	Plieotropic QTL 8	30	Chr1	LOC_Os01g55060	-	31659791	31661790	31659521	31659790	31659521	31661790	expressed protein
560	Plieotropic QTL 8	31	Chr1	LOC_Os01g55070	-	31664294	31666293	31661724	31664293	31661724	31666293	pentatricopeptide, putative, expressed
561	Plieotropic QTL 8	32	Chr1	LOC_Os01g55080	-	31670016	31672015	31669728	31670015	31669728	31672015	expressed protein
562	Plieotropic QTL 8	33	Chr1	LOC_Os01g55090	-	31676323	31678322	31672195	31676322	31672195	31678322	transposon protein, putative, Mutator sub-class, expressed
563	Plieotropic QTL 8	34	Chr1	LOC_Os01g55090	-	31676357	31678356	31672197	31676356	31672197	31678356	transposon protein, putative, Mutator sub-class, expressed
564	Plieotropic QTL 8	35	Chr1	LOC_Os01g55094	-	31689928	31691927	31678311	31689927	31678311	31691927	expressed protein
565	Plieotropic QTL 8	36	Chr1	LOC_Os01g55100	+	31697450	31699449	31699450	31701494	31697450	31701494	slTCP3, putative, expressed
566	Plieotropic QTL 8	37	Chr1	LOC_Os01g55110	+	31708636	31710635	31710636	31711950	31708636	31711950	RING-H2 finger protein, putative, expressed
567	Plieotropic QTL 8	38	Chr1	LOC_Os01g55120	-	31719809	31721808	31718042	31719808	31718042	31721808	expressed protein
568	Plieotropic QTL 8	39	Chr1	LOC_Os01g55130	+	31720218	31722217	31722218	31722559	31720218	31722559	expressed protein
569	Plieotropic QTL 8	40	Chr1	LOC_Os01g55140	-	31725244	31727243	31724277	31725243	31724277	31727243	expressed protein
570	Plieotropic QTL 8	41	Chr1	LOC_Os01g55150	+	31726015	31728014	31728015	31730389	31726015	31730389	bZIP transcription factor domain containing protein, expressed
571	Plieotropic QTL 8	42	Chr1	LOC_Os01g55160	-	31732950	31734949	31731974	31732949	31731974	31734949	expressed protein
572	Plieotropic QTL 8	43	Chr1	LOC_Os01g55170	-	31742795	31744794	31738055	31742794	31738055	31744794	la domain containing protein, expressed
573	Plieotropic QTL 8	44	Chr1	LOC_Os01g55180	+	31741861	31743860	31743861	31748581	31741861	31748581	expressed protein
574	Plieotropic QTL 8	45	Chr1	LOC_Os01g55190	+	31747149	31749148	31749149	31753374	31747149	31753374	expressed protein
575	Plieotropic QTL 8	46	Chr1	LOC_Os01g55200	+	31759223	31761222	31761223	31763887	31759223	31763887	potassium channel KAT1, putative, expressed
576	Plieotropic QTL 8	47	Chr1	LOC_Os01g55210	-	31765104	31767103	31764561	31765103	31764561	31767103	OsFBX25 - F-box domain containing protein, expressed
577	Plieotropic QTL 8	48	Chr1	LOC_Os01g55220	+	31764630	31766629	31766630	31766842	31764630	31766842	expressed protein
578	Plieotropic QTL 8	49	Chr1	LOC_Os01g55240	+	31793105	31795104	31795105	31797643	31793105	31797643	gibberellin 2-beta-dioxygenase, putative, expressed
579	Plieotropic QTL 8	50	Chr1	LOC_Os01g55250	+	31797902	31799901	31799902	31800714	31797902	31800714	expressed protein
580	Plieotropic QTL 8	51	Chr1	LOC_Os01g55260	+	31804962	31806961	31806962	31811865	31804962	31811865	AAA-type ATPase family protein, putative, expressed
581	Plieotropic QTL 8	52	Chr1	LOC_Os01g55260	+	31804962	31806961	31806962	31811865	31804962	31811865	AAA-type ATPase family protein, putative, expressed
582	Plieotropic QTL 8	53	Chr1	LOC_Os01g55270	-	31814594	31816593	31811345	31814593	31811345	31816593	SGS domain containing protein, expressed
583	Plieotropic QTL 8	54	Chr1	LOC_Os01g55280	-	31816882	31818881	31815517	31816881	31815517	31818881	expressed protein
584	Plieotropic QTL 8	55	Chr1	LOC_Os01g55290	-	31830153	31832152	31825966	31830152	31825966	31832152	PPR repeat domain containing protein, putative, expressed
585	Plieotropic QTL 8	56	Chr1	LOC_Os01g55300	+	31828303	31830302	31830303	31836005	31828303	31836005	DNA-directed polymerase, putative, expressed
586	Plieotropic QTL 8	57	Chr1	LOC_Os01g55310	-	31839637	31841636	31836495	31839636	31836495	31841636	haloacid dehalogenase-like hydrolase domain-containing protein 1A, putative, expressed
587	Plieotropic QTL 8	58	Chr1	LOC_Os01g55320	-	31841098	31843097	31840530	31841097	31840530	31843097	heavy metal-associated domain containing protein, expressed
588	Plieotropic QTL 8	59	Chr1	LOC_Os01g55330	-	31846785	31848784	31846389	31846784	31846389	31848784	embryonic protein DC-8, putative, expressed
589	Plieotropic QTL 8	60	Chr1	LOC_Os01g55340	-	31851620	31853619	31850537	31851619	31850537	31853619	dof zinc finger domain containing protein, putative, expressed
590	Plieotropic QTL 8	61	Chr1	LOC_Os01g55350	-	31865032	31867031	31859331	31865031	31859331	31867031	phosphoenolpyruvate carboxylase, putative, expressed
591	Plieotropic QTL 8	62	Chr1	LOC_Os01g55360	-	31877608	31879607	31873313	31877607	31873313	31879607	phosphatidate cytidylyltransferase, putative, expressed
592	Plieotropic QTL 8	63	Chr1	LOC_Os01g55370	-	31891434	31893433	31889711	31891433	31889711	31893433	expressed protein
593	Plieotropic QTL 8	64	Chr1	LOC_Os01g55380	+	31890182	31892181	31892182	31892615	31890182	31892615	hypothetical protein
594	Plieotropic QTL 8	65	Chr1	LOC_Os01g55390	+	31907559	31909558	31909559	31911650	31907559	31911650	retrotransposon protein, putative, unclassified, expressed
595	Plieotropic QTL 8	66	Chr1	LOC_Os01g55400	-	31918265	31920264	31916597	31918264	31916597	31920264	expressed protein
596	Plieotropic QTL 8	67	Chr1	LOC_Os01g55410	+	31917494	31919493	31919494	31922406	31917494	31922406	expressed protein
597	Plieotropic QTL 8	68	Chr1	LOC_Os01g55420	+	31923866	31925865	31925866	31927051	31923866	31927051	expressed protein
598	Plieotropic QTL 8	69	Chr1	LOC_Os01g55430	-	31930006	31932005	31927134	31930005	31927134	31932005	OsFBT2 - F-box and tubby domain containing protein, expressed
599	Plieotropic QTL 8	70	Chr1	LOC_Os01g55440	-	31940189	31942188	31938442	31940188	31938442	31942188	CAMK_KIN1/SNF1/Nim1_like.1 - CAMK includes calcium/calmodulin depedent protein kinases, expressed
600	Plieotropic QTL 8	71	Chr1	LOC_Os01g55450	-	31948581	31950580	31943528	31948580	31943528	31950580	CAMK_KIN1/SNF1/Nim1_like.11 - CAMK includes calcium/calmodulin depedent protein kinases, expressed
601	Plieotropic QTL 8	72	Chr1	LOC_Os01g55470	-	31961020	31963019	31957499	31961019	31957499	31963019	transposon protein, putative, CACTA, En/Spm sub-class, expressed
602	Plieotropic QTL 8	73	Chr1	LOC_Os01g55480	-	31965778	31967777	31962624	31965777	31962624	31967777	transposon protein, putative, CACTA, En/Spm sub-class, expressed
603	Plieotropic QTL 8	74	Chr1	LOC_Os01g55490	+	31967293	31969292	31969293	31974175	31967293	31974175	transcriptional regulator family protein, putative, expressed
604	Plieotropic QTL9	1	Chr1	LOC_Os01g56200	+	32365683	32367682	32367683	32371816	32365683	32371816	BTBA2 - Bric-a-Brac,Tramtrack, Broad Complex BTB domain with Ankyrin repeat region, expressed
605	Plieotropic QTL9	2	Chr1	LOC_Os01g56210	-	32372870	32374869	32371982	32372869	32371982	32374869	expressed protein
606	Plieotropic QTL9	3	Chr1	LOC_Os01g56220	-	32380590	32382589	32379760	32380589	32379760	32382589	expressed protein
607	Plieotropic QTL9	4	Chr1	LOC_Os01g56230	-	32385676	32387675	32381210	32385675	32381210	32387675	transmembrane protein 56, putative, expressed
608	Plieotropic QTL9	5	Chr1	LOC_Os01g56235	-	32388521	32390520	32386510	32388520	32386510	32390520	expressed protein
609	Plieotropic QTL9	6	Chr1	LOC_Os01g56240	+	32388331	32390330	32390331	32390805	32388331	32390805	OsSAUR2 - Auxin-responsive SAUR gene family member, expressed
610	Plieotropic QTL9	7	Chr1	LOC_Os01g56250	+	32391390	32393389	32393390	32395998	32391390	32395998	transposon protein, putative, unclassified, expressed
611	Plieotropic QTL9	8	Chr1	LOC_Os01g56260	-	32400157	32402156	32396631	32400156	32396631	32402156	expressed protein
612	Plieotropic QTL9	9	Chr1	LOC_Os01g56270	+	32406282	32408281	32408282	32413599	32406282	32413599	transposon protein, putative, CACTA, En/Spm sub-class, expressed
613	Plieotropic QTL9	10	Chr1	LOC_Os01g56280	+	32413075	32415074	32415075	32417311	32413075	32417311	transposon protein, putative, unclassified
614	Plieotropic QTL9	11	Chr1	LOC_Os01g56290	+	32422442	32424441	32424442	32427509	32422442	32427509	expressed protein
615	Plieotropic QTL9	12	Chr1	LOC_Os01g56300	+	32431084	32433083	32433084	32439784	32431084	32439784	expressed protein
616	Plieotropic QTL9	13	Chr1	LOC_Os01g56310	+	32438171	32440170	32440171	32443318	32438171	32443318	radical SAM enzyme, putative, expressed
617	Plieotropic QTL9	14	Chr1	LOC_Os01g56320	+	32448869	32450868	32450869	32456576	32448869	32456576	OsSub4 - Putative Subtilisin homologue, expressed
618	Plieotropic QTL9	15	Chr1	LOC_Os01g56330	+	32459878	32461877	32461878	32465066	32459878	32465066	TKL_IRAK_CrRLK1L-1.5 - The CrRLK1L-1 subfamily has homology to the CrRLK1L homolog, expressed
619	Plieotropic QTL9	16	Chr1	LOC_Os01g56340	-	32469263	32471262	32466492	32469262	32466492	32471262	transposon protein, putative, unclassified, expressed
620	Plieotropic QTL9	17	Chr1	LOC_Os01g56350	+	32468274	32470273	32470274	32476639	32468274	32476639	PTAC12, putative, expressed
621	Plieotropic QTL9	18	Chr1	LOC_Os01g56360	-	32479149	32481148	32475143	32479148	32475143	32481148	wax synthase, putative, expressed
622	Plieotropic QTL9	19	Chr1	LOC_Os01g56370	-	32489972	32491971	32484736	32489971	32484736	32491971	wax synthase, putative, expressed
623	Plieotropic QTL9	20	Chr1	LOC_Os01g56380	-	32502958	32504957	32501013	32502957	32501013	32504957	decarboxylase, putative, expressed
624	Plieotropic QTL9	21	Chr1	LOC_Os01g56390	-	32511903	32513902	32508396	32511902	32508396	32513902	OsFBX26 - F-box domain containing protein, expressed
625	Plieotropic QTL9	22	Chr1	LOC_Os01g56400	-	32517029	32519028	32513693	32517028	32513693	32519028	ABC transporter, ATP-binding protein, putative, expressed
626	Plieotropic QTL9	23	Chr1	LOC_Os01g56410	+	32515707	32517706	32517707	32522007	32515707	32522007	retrotransposon protein, putative, unclassified, expressed
627	Plieotropic QTL9	24	Chr1	LOC_Os01g56420	+	32521328	32523327	32523328	32524183	32521328	32524183	ctr copper transporter family protein, putative, expressed
628	Plieotropic QTL9	25	Chr1	LOC_Os01g56430	+	32524290	32526289	32526290	32526942	32524290	32526942	ctr copper transporter family protein, putative, expressed
629	Plieotropic QTL9	26	Chr1	LOC_Os01g56450	-	32536025	32538024	32534857	32536024	32534857	32538024	DUF567 domain containing protein, putative, expressed
630	Plieotropic QTL9	27	Chr1	LOC_Os01g56460	-	32541618	32543617	32538899	32541617	32538899	32543617	mitochondrial glycoprotein, putative, expressed
631	Plieotropic QTL9	28	Chr1	LOC_Os01g56470	+	32541304	32543303	32543304	32545209	32541304	32545209	mal d 1-associated protein, putative, expressed
632	Plieotropic QTL9	29	Chr1	LOC_Os01g56480	-	32547707	32549706	32547110	32547706	32547110	32549706	expressed protein
633	Plieotropic QTL9	30	Chr1	LOC_Os01g56490	-	32569757	32571756	32552611	32569756	32552611	32571756	ubiquitin carboxyl-terminal hydrolase, putative, expressed
634	Plieotropic QTL9	31	Chr1	LOC_Os01g56500	-	32575894	32577893	32573887	32575893	32573887	32577893	expressed protein
635	Plieotropic QTL9	32	Chr1	LOC_Os01g56510	-	32586144	32588143	32580710	32586143	32580710	32588143	periplasmic beta-glucosidase precursor, putative, expressed
636	Plieotropic QTL9	33	Chr1	LOC_Os01g56520	-	32592047	32594046	32586873	32592046	32586873	32594046	double-stranded RNA binding motif containing protein, expressed
637	Plieotropic QTL9	34	Chr1	LOC_Os01g56530	-	32593957	32595956	32592867	32593956	32592867	32595956	DUF260 domain containing protein, putative, expressed
638	Plieotropic QTL9	35	Chr1	LOC_Os01g56540	-	32597266	32599265	32594360	32597265	32594360	32599265	histone-lysine N-methyltransferase SUVR3, putative, expressed
639	Plieotropic QTL9	36	Chr1	LOC_Os01g56550	-	32601811	32603810	32598081	32601810	32598081	32603810	transcription initiation factor IIF beta subunit, putative, expressed
640	Plieotropic QTL9	37	Chr1	LOC_Os01g56560	+	32606681	32608680	32608681	32611045	32606681	32611045	cyclase/dehydrase family protein, expressed
641	Plieotropic QTL9	38	Chr1	LOC_Os01g56570	-	32613201	32615200	32611406	32613200	32611406	32615200	xylosyltransferase, putative, expressed
642	Plieotropic QTL9	39	Chr1	LOC_Os01g56580	+	32613694	32615693	32615694	32622894	32613694	32622894	CK1_CaseinKinase_1a.3 - CK1 includes the casein kinase 1 kinases, expressed
643	Plieotropic QTL9	40	Chr1	LOC_Os01g56590	+	32622170	32624169	32624170	32647048	32622170	32647048	guanine nucleotide exchange family protein, putative, expressed
644	Plieotropic QTL9	41	Chr1	LOC_Os01g56600	+	32650482	32652481	32652482	32656601	32650482	32656601	signal recognition particle 54 kDa protein, putative, expressed
645	Plieotropic QTL9	42	Chr1	LOC_Os01g56610	-	32658482	32660481	32656664	32658481	32656664	32660481	homocysteine S-methyltransferase protein, putative, expressed
646	Plieotropic QTL9	43	Chr1	LOC_Os01g56620	-	32667426	32669425	32660700	32667425	32660700	32669425	pseudouridylate synthase, putative, expressed
647	Plieotropic QTL9	44	Chr1	LOC_Os01g56630	+	32667491	32669490	32669491	32676573	32667491	32676573	dymeclin, putative, expressed
648	Plieotropic QTL9	45	Chr1	LOC_Os01g56630	+	32667542	32669541	32669542	32676573	32667542	32676573	dymeclin, putative, expressed
649	Plieotropic QTL9	46	Chr1	LOC_Os01g56640	-	32681408	32683407	32677412	32681407	32677412	32683407	transcription factor jumonji, putative, expressed
650	Plieotropic QTL9	47	Chr1	LOC_Os01g56650	+	32680983	32682982	32682983	32683387	32680983	32683387	hypothetical protein
651	Plieotropic QTL9	48	Chr1	LOC_Os01g56660	+	32691760	32693759	32693760	32696486	32691760	32696486	expressed protein
652	Plieotropic QTL9	49	Chr1	LOC_Os01g56670	+	32697024	32699023	32699024	32709266	32697024	32709266	glycosyl hydrolase family 47 domain contain protein, expressed
653	Plieotropic QTL9	50	Chr1	LOC_Os01g56680	-	32709288	32711287	32707831	32709287	32707831	32711287	photosystem II reaction center W protein, chloroplast precursor, putative, expressed
654	Plieotropic QTL9	51	Chr1	LOC_Os01g56690	+	32712779	32714778	32714779	32716417	32712779	32716417	helix-loop-helix DNA-binding domain containing protein, expressed
655	Plieotropic QTL9	52	Chr1	LOC_Os01g56700	+	32719445	32721444	32721445	32721780	32719445	32721780	hypothetical protein
656	Plieotropic QTL9	53	Chr1	LOC_Os01g56710	+	32720705	32722704	32722705	32724309	32720705	32724309	OsFBDUF6 - F-box and DUF domain containing protein, expressed
657	Plieotropic QTL9	54	Chr1	LOC_Os01g56720	-	32727446	32729445	32726141	32727445	32726141	32729445	expressed protein
658	Plieotropic QTL9	55	Chr1	LOC_Os01g56730	+	32733356	32735355	32735356	32739833	32733356	32739833	expressed protein
659	Plieotropic QTL9	56	Chr1	LOC_Os01g56740	+	32737963	32739962	32739963	32741600	32737963	32741600	OsFBDUF7 - F-box and DUF domain containing protein, expressed
660	Plieotropic QTL9	57	Chr1	LOC_Os01g56750	+	32743017	32745016	32745017	32746482	32743017	32746482	OsFBDUF8 - F-box and DUF domain containing protein, expressed
661	Plieotropic QTL9	58	Chr1	LOC_Os01g56764	-	32757799	32759798	32747534	32757798	32747534	32759798	expressed protein
662	Plieotropic QTL9	59	Chr1	LOC_Os01g56780	-	32764842	32766841	32759124	32764841	32759124	32766841	plus-3 domain containing protein, expressed
663	Plieotropic QTL9	60	Chr1	LOC_Os01g56790	+	32766597	32768596	32768597	32773281	32766597	32773281	expressed protein
664	Plieotropic QTL9	61	Chr1	LOC_Os01g56800	-	32783711	32785710	32773479	32783710	32773479	32785710	MATH domain containing protein, expressed
665	Plieotropic QTL9	62	Chr1	LOC_Os01g56810	-	32792752	32794751	32788487	32792751	32788487	32794751	cytokinin dehydrogenase precursor, putative, expressed
666	Plieotropic QTL 10	1	Chr1	LOC_Os01g69910	+	40395315	40397314	40397315	40403249	40395315	40403249	calmodulin-binding transcription activator, putative, expressed
667	Plieotropic QTL 10	2	Chr1	LOC_Os01g69920	-	40409616	40411615	40403715	40409615	40403715	40411615	histidine kinase, putative, expressed
668	Plieotropic QTL 10	3	Chr1	LOC_Os01g69930	+	40436233	40438232	40438233	40442444	40436233	40442444	dnaJ domain containing protein, expressed
669	Plieotropic QTL 10	4	Chr1	LOC_Os01g69940	-	40446424	40448423	40442828	40446423	40442828	40448423	OsFBX32 - F-box domain containing protein, expressed
670	Plieotropic QTL 10	5	Chr1	LOC_Os01g69950	+	40451829	40453828	40453829	40456679	40451829	40456679	ribosomal protein L27, putative, expressed
671	Plieotropic QTL 10	6	Chr1	LOC_Os01g69960	+	40458001	40460000	40460001	40461483	40458001	40461483	expressed protein
672	Plieotropic QTL 10	7	Chr1	LOC_Os01g69970	-	40467760	40469759	40463007	40467759	40463007	40469759	WD domain, G-beta repeat domain containing protein, expressed
673	Plieotropic QTL 10	8	Chr1	LOC_Os01g69980	+	40475480	40477479	40477480	40478907	40475480	40478907	TCP family transcription factor, putative, expressed
674	Plieotropic QTL 10	9	Chr1	LOC_Os01g69990	-	40489661	40491660	40483305	40489660	40483305	40491660	GYF domain containing protein, putative, expressed
675	Plieotropic QTL 10	10	Chr1	LOC_Os01g70000	+	40491694	40493693	40493694	40495715	40491694	40495715	expressed protein
676	Plieotropic QTL 10	11	Chr1	LOC_Os01g70010	-	40498280	40500279	40496343	40498279	40496343	40500279	ribosomal protein L7Ae, putative, expressed
677	Plieotropic QTL 10	12	Chr1	LOC_Os01g70020	+	40499147	40501146	40501147	40507790	40499147	40507790	DEK C terminal domain containing protein, expressed
678	Plieotropic QTL 10	13	Chr1	LOC_Os01g70030	-	40518592	40520591	40513757	40518591	40513757	40520591	transposon protein, putative, CACTA, En/Spm sub-class, expressed
679	Plieotropic QTL 10	14	Chr1	LOC_Os01g70040	-	40524446	40526445	40521200	40524445	40521200	40526445	transposon protein, putative, CACTA, En/Spm sub-class
680	Plieotropic QTL 10	15	Chr1	LOC_Os01g70050	-	40527113	40529112	40526591	40527112	40526591	40529112	OsSAUR3 - Auxin-responsive SAUR gene family member, expressed
681	Plieotropic QTL 10	16	Chr1	LOC_Os01g70060	-	40554752	40556751	40540964	40554751	40540964	40556751	protein of unknown function, DUF618 domain containing protein, expressed
682	Plieotropic QTL 10	17	Chr1	LOC_Os01g70080	-	40561362	40563361	40556007	40561361	40556007	40563361	NB-ARC domain containing protein, expressed
683	Plieotropic QTL 10	18	Chr1	LOC_Os01g70090	+	40561530	40563529	40563530	40566440	40561530	40566440	enoyl-CoA hydratase/isomerase family protein, putative, expressed
684	Plieotropic QTL 10	19	Chr1	LOC_Os01g70100	-	40569778	40571777	40566660	40569777	40566660	40571777	zinc finger DHHC domain-containing protein, putative, expressed
685	Plieotropic QTL 10	20	Chr1	LOC_Os01g70110	+	40570819	40572818	40572819	40574020	40570819	40574020	No apical meristem protein, putative, expressed
686	Plieotropic QTL 10	21	Chr1	LOC_Os01g70120	+	40582383	40584382	40584383	40586080	40582383	40586080	expressed protein
687	Plieotropic QTL 10	22	Chr1	LOC_Os01g70130	-	40591303	40593302	40586762	40591302	40586762	40593302	protein kinase domain containing protein, expressed
688	Plieotropic QTL 10	23	Chr1	LOC_Os01g70140	-	40599112	40601111	40595852	40599111	40595852	40601111	ubiquitin-conjugating enzyme E2-22 kDa, putative, expressed
689	Plieotropic QTL 10	24	Chr1	LOC_Os01g70150	+	40599294	40601293	40601294	40602413	40599294	40602413	expressed protein
690	Plieotropic QTL 10	25	Chr1	LOC_Os01g70160	+	40605531	40607530	40607531	40610341	40605531	40610341	zinc finger, C3HC4 type domain containing protein, expressed
691	Plieotropic QTL 10	26	Chr1	LOC_Os01g70170	-	40613464	40615463	40610513	40613463	40610513	40615463	transaldolase, putative, expressed
692	Plieotropic QTL 10	27	Chr1	LOC_Os01g70180	-	40617230	40619229	40615700	40617229	40615700	40619229	exostosin family domain containing protein, expressed
693	Plieotropic QTL 10	28	Chr1	LOC_Os01g70190	-	40629507	40631506	40626011	40629506	40626011	40631506	exostosin family domain containing protein, expressed
694	Plieotropic QTL 10	29	Chr1	LOC_Os01g70200	-	40636113	40638112	40633090	40636112	40633090	40638112	exostosin family domain containing protein, expressed
695	Plieotropic QTL 10	30	Chr1	LOC_Os01g70210	+	40642597	40644596	40644597	40648434	40642597	40648434	CRAL/TRIO domain containing protein, expressed
696	Plieotropic QTL 10	31	Chr1	LOC_Os01g70220	+	40652188	40654187	40654188	40664396	40652188	40664396	histone-lysine N-methyltransferase, putative, expressed
697	Plieotropic QTL 10	32	Chr1	LOC_Os01g70230	+	40663090	40665089	40665090	40666542	40663090	40666542	transcription factor, putative, expressed
698	Plieotropic QTL 10	33	Chr1	LOC_Os01g70240	-	40671875	40673874	40668623	40671874	40668623	40673874	expressed protein
699	Plieotropic QTL 10	34	Chr1	LOC_Os01g70250	-	40677842	40679841	40674891	40677841	40674891	40679841	heat shock protein DnaJ, putative, expressed
700	Plieotropic QTL 10	35	Chr1	LOC_Os01g70260	+	40677577	40679576	40679577	40683903	40677577	40683903	receptor-like protein kinase 2 precursor, putative, expressed
701	Plieotropic QTL 10	36	Chr1	LOC_Os01g70270	+	40693642	40695641	40695642	40700998	40693642	40700998	auxin response factor, putative, expressed
702	Plieotropic QTL 10	37	Chr1	LOC_Os01g70280	+	40702794	40704793	40704794	40705722	40702794	40705722	expressed protein
703	Plieotropic QTL 10	38	Chr1	LOC_Os01g70290	+	40704975	40706974	40706975	40708123	40704975	40708123	expressed protein
704	Plieotropic QTL 10	39	Chr1	LOC_Os01g70300	-	40712961	40714960	40708640	40712960	40708640	40714960	aspartokinase 3, chloroplast precursor, putative, expressed
705	Plieotropic QTL 10	40	Chr1	LOC_Os01g70300	-	40712961	40714960	40709993	40712960	40709993	40714960	aspartokinase 3, chloroplast precursor, putative, expressed
706	Plieotropic QTL 10	41	Chr1	LOC_Os01g70310	-	40717180	40719179	40714145	40717179	40714145	40719179	inducer of CBF expression 2, putative, expressed
707	Plieotropic QTL 10	42	Chr1	LOC_Os01g70320	-	40730508	40732507	40723385	40730507	40723385	40732507	expressed protein
708	Plieotropic QTL 10	43	Chr1	LOC_Os01g70330	+	40737117	40739116	40739117	40743760	40737117	40743760	prefoldin subunit family protein, expressed
709	Plieotropic QTL 10	44	Chr1	LOC_Os01g70340	-	40750823	40752822	40744003	40750822	40744003	40752822	expressed protein
710	Plieotropic QTL 10	45	Chr1	LOC_Os01g70350	-	40756886	40758885	40755754	40756885	40755754	40758885	expressed protein
711	Plieotropic QTL 10	46	Chr1	LOC_Os01g70360	-	40763912	40765911	40759332	40763911	40759332	40765911	serine palmitoyltransferase 2, putative, expressed
712	Plieotropic QTL 10	47	Chr1	LOC_Os01g70370	-	40771615	40773614	40766918	40771614	40766918	40773614	serine palmitoyltransferase 2, putative, expressed
713	Plieotropic QTL 10	48	Chr1	LOC_Os01g70380	-	40778605	40780604	40774498	40778604	40774498	40780604	serine palmitoyltransferase 2, putative, expressed
714	Plieotropic QTL 10	49	Chr1	LOC_Os01g70390	+	40778344	40780343	40780344	40784885	40778344	40784885	expressed protein
715	Plieotropic QTL 10	50	Chr1	LOC_Os01g70400	+	40783124	40785123	40785124	40787220	40783124	40787220	expressed protein
716	Plieotropic QTL 10	51	Chr1	LOC_Os01g70410	-	40790610	40792609	40786166	40790609	40786166	40792609	protein kinase, putative, expressed
717	Plieotropic QTL 10	52	Chr1	LOC_Os01g70430	-	40796978	40798977	40794124	40796977	40794124	40798977	oxidoreductase, short chain dehydrogenase/reductase family domain containing protein, expressed
718	Plieotropic QTL 10	53	Chr1	LOC_Os01g70440	-	40798526	40800525	40797873	40798525	40797873	40800525	LEML1 - Anther-specific LEM1 family protein precursor, expressed
719	Plieotropic QTL 10	54	Chr1	LOC_Os01g70450	+	40800646	40802645	40802646	40804651	40800646	40804651	expressed protein
720	Plieotropic QTL 10	55	Chr1	LOC_Os01g70460	+	40805102	40807101	40807102	40808500	40805102	40808500	expressed protein
721	Plieotropic QTL 10	56	Chr1	LOC_Os01g70470	+	40810543	40812542	40812543	40814133	40810543	40814133	expressed protein
722	Plieotropic QTL 10	57	Chr1	LOC_Os01g70480	-	40823823	40825822	40822280	40823822	40822280	40825822	expressed protein
723	Plieotropic QTL 10	58	Chr1	LOC_Os01g70490	+	40823681	40825680	40825681	40830301	40823681	40830301	potassium transporter, putative, expressed
724	Plieotropic QTL 10	59	Chr1	LOC_Os01g70500	-	40834862	40836861	40833544	40834861	40833544	40836861	expressed protein
725	Plieotropic QTL 10	60	Chr1	LOC_Os01g70520	+	40840242	40842241	40842242	40848348	40840242	40848348	Os1bglu5 - beta-glucosidase homologue, similar to G. max isohydroxyurate hydrolase, expressed
726	Plieotropic QTL 10	61	Chr1	LOC_Os01g70525	+	40847226	40849225	40849226	40850197	40847226	40850197	tropinone reductase, putative, expressed
727	Plieotropic QTL 10	62	Chr1	LOC_Os01g70540	+	40850003	40852002	40852003	40857816	40850003	40857816	retrotransposon protein, putative, unclassified, expressed
728	Plieotropic QTL 10	63	Chr1	LOC_Os01g70550	-	40861922	40863921	40858427	40861921	40858427	40863921	heparan-alpha-glucosaminide N-acetyltransferase, putative, expressed
729	Plieotropic QTL 10	64	Chr1	LOC_Os01g70560	-	40864401	40866400	40862786	40864400	40862786	40866400	expressed protein
730	Plieotropic QTL 10	65	Chr1	LOC_Os01g70570	-	40868357	40870356	40864908	40868356	40864908	40870356	acyltransferase, putative, expressed
731	Plieotropic QTL 10	66	Chr1	LOC_Os01g70580	-	40871885	40873884	40868708	40871884	40868708	40873884	thiamin pyrophosphokinase 1, putative, expressed
732	Plieotropic QTL 10	67	Chr1	LOC_Os01g70600	+	40875137	40877136	40877137	40881181	40875137	40881181	DUF567 domain containing protein, putative, expressed
733	Plieotropic QTL 10	68	Chr1	LOC_Os01g70590	-	40876290	40878289	40875375	40876289	40875375	40878289	DUF567 domain containing protein, putative, expressed
734	Plieotropic QTL 10	69	Chr1	LOC_Os01g70610	+	40879782	40881781	40881782	40882099	40879782	40882099	conserved hypothetical protein
735	Plieotropic QTL 10	70	Chr1	LOC_Os01g70620	+	40881179	40883178	40883179	40883403	40881179	40883403	hypothetical protein
736	Plieotropic QTL 10	71	Chr1	LOC_Os01g70630	+	40882566	40884565	40884566	40891459	40882566	40891459	retrotransposon protein, putative, unclassified, expressed
737	Plieotropic QTL 10	72	Chr1	LOC_Os01g70640	+	40895653	40897652	40897653	40898496	40895653	40898496	expressed protein
738	Plieotropic QTL 10	73	Chr1	LOC_Os01g70650	+	40897421	40899420	40899421	40899846	40897421	40899846	subtilisin N-terminal Region family protein, expressed
739	Plieotropic QTL 10	74	Chr1	LOC_Os01g70660	-	40907439	40909438	40902493	40907438	40902493	40909438	potassium transporter, putative, expressed
740	Plieotropic QTL 10	75	Chr1	LOC_Os01g70670	+	40913335	40915334	40915335	40920761	40913335	40920761	BTBM1 - Bric-a-Brac, Tramtrack, Broad Complex BTB domain with Meprin and TRAF Homology MATH domain, expressed
741	Plieotropic QTL 10	76	Chr1	LOC_Os01g70680	+	40919899	40921898	40921899	40922318	40919899	40922318	DEF1 - Defensin and Defensin-like DEFL family, expressed
742	Plieotropic QTL 10	77	Chr1	LOC_Os01g70690	-	40924054	40926053	40923718	40924053	40923718	40926053	RALFL1 - Rapid ALkalinization Factor RALF family protein precursor, putative, expressed
743	Plieotropic QTL 10	78	Chr1	LOC_Os01g70700	+	40924204	40926203	40926204	40929357	40924204	40929357	expressed protein
744	Plieotropic QTL 10	79	Chr1	LOC_Os01g70710	-	40932734	40934733	40930472	40932733	40930472	40934733	heavy metal-associated domain containing protein, expressed
745	Plieotropic QTL 10	80	Chr1	LOC_Os01g70720	-	40941019	40943018	40937817	40941018	40937817	40943018	expressed protein
746	Plieotropic QTL 10	81	Chr1	LOC_Os01g70730	-	40943110	40945109	40942204	40943109	40942204	40945109	flowering promoting factor-like 1, putative, expressed
747	Plieotropic QTL 10	82	Chr1	LOC_Os01g70740	-	40949594	40951593	40947071	40949593	40947071	40951593	expressed protein
748	Plieotropic QTL 10	83	Chr1	LOC_Os01g70750	+	40950866	40952865	40952866	40955739	40950866	40955739	retrotransposon protein, putative, Ty3-gypsy subclass, expressed
749	Plieotropic QTL 10	84	Chr1	LOC_Os01g70760	-	40959663	40961662	40956355	40959662	40956355	40961662	retrotransposon protein, putative, Ty3-gypsy subclass, expressed
750	Plieotropic QTL 10	85	Chr1	LOC_Os01g70770	-	40964249	40966248	40962401	40964248	40962401	40966248	glutathione S-transferase, putative, expressed
751	Plieotropic QTL 10	86	Chr1	LOC_Os01g70780	-	40971093	40973092	40966659	40971092	40966659	40973092	WD40-like domain containing protein, putative, expressed
752	Plieotropic QTL 10	87	Chr1	LOC_Os01g70790	-	40974783	40976782	40973255	40974782	40973255	40976782	SRC2 protein, putative, expressed
753	Plieotropic QTL 10	88	Chr1	LOC_Os01g70800	+	40976433	40978432	40978433	40983586	40976433	40983586	mitochondrial carrier protein, putative, expressed
754	Plieotropic QTL 10	89	Chr1	LOC_Os01g70810	+	40982436	40984435	40984436	40992970	40982436	40992970	homeobox domain containing protein, expressed
755	Plieotropic QTL 10	90	Chr1	LOC_Os01g70820	+	40992303	40994302	40994303	40997132	40992303	40997132	lumenal PsbP, putative, expressed
756	Plieotropic QTL 10	91	Chr1	LOC_Os01g70830	-	41000885	41002884	40999828	41000884	40999828	41002884	esterase PIR7A, putative, expressed
757	Plieotropic QTL 10	92	Chr1	LOC_Os01g70840	-	41004064	41006063	41002434	41004063	41002434	41006063	esterase, putative, expressed
758	Plieotropic QTL 10	93	Chr1	LOC_Os01g70850	-	41006138	41008137	41004305	41006137	41004305	41008137	esterase, putative, expressed
759	Plieotropic QTL 10	94	Chr1	LOC_Os01g70860	-	41009243	41011242	41007321	41009242	41007321	41011242	esterase, putative, expressed
760	Plieotropic QTL 10	95	Chr1	LOC_Os01g70870	-	41015064	41017063	41011306	41015063	41011306	41017063	ZOS1-23 - C2H2 zinc finger protein, expressed
761	Plieotropic QTL 10	96	Chr1	LOC_Os01g70880	-	41021913	41023912	41021478	41021912	41021478	41023912	histone-like transcription factor and archaeal histone, putative, expressed
762	Plieotropic QTL 10	97	Chr1	LOC_Os01g70890	-	41030026	41032025	41028601	41030025	41028601	41032025	histone-like transcription factor and archaeal histone, putative, expressed
763	Plieotropic QTL 10	98	Chr1	LOC_Os01g70900	+	41029775	41031774	41031775	41034948	41029775	41034948	retrotransposon protein, putative, unclassified
764	Plieotropic QTL 10	99	Chr1	LOC_Os01g70920	+	41050348	41052347	41052348	41056649	41050348	41056649	cullin-1, putative, expressed
765	Plieotropic QTL 10	100	Chr1	LOC_Os01g70930	-	41058873	41060872	41057016	41058872	41057016	41060872	leucoanthocyanidin dioxygenase, putative, expressed
766	Plieotropic QTL 10	101	Chr1	LOC_Os01g70940	+	41059091	41061090	41061091	41067527	41059091	41067527	potassium transporter, putative, expressed
767	Plieotropic QTL 10	102	Chr1	LOC_Os01g70950	-	41070765	41072764	41066583	41070764	41066583	41072764	spermatogenesis-associated protein 20 precursor, putative, expressed
768	Plieotropic QTL 10	103	Chr1	LOC_Os01g70960	+	41072436	41074435	41074436	41079312	41072436	41079312	cytochrome c1-1, heme protein, mitochondrial precursor, putative, expressed
769	Plieotropic QTL 10	104	Chr1	LOC_Os01g70970	-	41082010	41084009	41079469	41082009	41079469	41084009	protein kinase, putative, expressed
770	Plieotropic QTL 10	105	Chr1	LOC_Os01g70980	-	41088169	41090168	41085901	41088168	41085901	41090168	expressed protein
771	Plieotropic QTL 10	106	Chr1	LOC_Os01g70990	+	41088303	41090302	41090303	41090680	41088303	41090680	OsGrx_C6 - glutaredoxin subgroup III, expressed
772	Plieotropic QTL 10	107	Chr1	LOC_Os01g71000	+	41093905	41095904	41095905	41100367	41093905	41100367	protein kinase APK1B, chloroplast precursor, putative, expressed
773	Plieotropic QTL 10	108	Chr1	LOC_Os01g71010	-	41105057	41107056	41100496	41105056	41100496	41107056	lipase precursor, putative, expressed
774	Plieotropic QTL 10	109	Chr1	LOC_Os01g71020	+	41104628	41106627	41106628	41106936	41104628	41106936	expressed protein
775	Plieotropic QTL 10	110	Chr1	LOC_Os01g71040	-	41114859	41116858	41112004	41114858	41112004	41116858	expressed protein
776	Plieotropic QTL 10	111	Chr1	LOC_Os01g71050	-	41122313	41124312	41116985	41122312	41116985	41124312	MSP domain containing protein, putative, expressed
777	Plieotropic QTL 10	112	Chr1	LOC_Os01g71060	-	41127678	41129677	41126094	41127677	41126094	41129677	xylanase inhibitor, putative, expressed
778	Plieotropic QTL 10	113	Chr1	LOC_Os01g71070	-	41134984	41136983	41133500	41134983	41133500	41136983	xylanase inhibitor, putative, expressed
779	Plieotropic QTL 10	114	Chr1	LOC_Os01g71080	-	41140672	41142671	41139174	41140671	41139174	41142671	xylanase inhibitor, putative, expressed
780	Plieotropic QTL 10	115	Chr1	LOC_Os01g71090	-	41143465	41145464	41141674	41143464	41141674	41145464	xylanase inhibitor, putative, expressed
781	Plieotropic QTL 10	116	Chr1	LOC_Os01g71094	-	41146731	41148730	41145301	41146730	41145301	41148730	basic 7S globulin 2 precursor, putative, expressed
782	Plieotropic QTL 10	117	Chr1	LOC_Os01g71100	-	41154679	41156678	41149955	41154678	41149955	41156678	expressed protein
783	Plieotropic QTL 10	118	Chr1	LOC_Os01g71106	-	41160727	41162726	41155813	41160726	41155813	41162726	NBS-LRR disease resistance protein, putative, expressed
784	Plieotropic QTL 10	119	Chr1	LOC_Os01g71114	-	41163823	41165822	41159307	41163822	41159307	41165822	disease resistance protein RGA4, putative, expressed
785	Plieotropic QTL 10	120	Chr1	LOC_Os01g71130	+	41164235	41166234	41166235	41167904	41164235	41167904	xylanase inhibitor 725OS, putative, expressed
786	Plieotropic QTL 10	121	Chr1	LOC_Os01g71140	+	41167527	41169526	41169527	41171082	41167527	41171082	xylanase inhibitor, putative, expressed
787	Plieotropic QTL 10	122	Chr1	LOC_Os01g71150	-	41172955	41174954	41172394	41172954	41172394	41174954	expressed protein
788	Plieotropic QTL 10	123	Chr1	LOC_Os01g71160	+	41174391	41176390	41176391	41177823	41174391	41177823	xylanase inhibitor, putative, expressed
789	Plieotropic QTL 10	124	Chr1	LOC_Os01g71170	+	41177433	41179432	41179433	41180367	41177433	41180367	classical arabinogalactan protein 26 precursor, putative, expressed
790	Plieotropic QTL 10	125	Chr1	LOC_Os01g71180	+	41181800	41183799	41183800	41186550	41181800	41186550	pentatricopeptide repeat protein PPR1106-17, putative, expressed
791	Plieotropic QTL 10	126	Chr1	LOC_Os01g71190	+	41184974	41186973	41186974	41188839	41184974	41188839	photosystem II reaction center PSB28 protein, chloroplast precursor, putative, expressed
792	Plieotropic QTL 10	127	Chr1	LOC_Os01g71200	+	41191350	41193349	41193350	41198976	41191350	41198976	RNA recognition motif containing protein, putative, expressed
793	Plieotropic QTL 10	128	Chr1	LOC_Os01g71210	-	41202303	41204302	41201472	41202302	41201472	41204302	expressed protein
794	Plieotropic QTL 10	129	Chr1	LOC_Os01g71220	-	41208713	41210712	41203847	41208712	41203847	41210712	zinc finger protein, putative, expressed
795	Plieotropic QTL 10	130	Chr1	LOC_Os01g71230	+	41212311	41214310	41214311	41217069	41212311	41217069	nascent polypeptide-associated complex subunit alpha-like protein 3, putative, expressed
796	Plieotropic QTL 10	131	Chr1	LOC_Os01g71230	+	41212311	41214310	41214311	41217069	41212311	41217069	nascent polypeptide-associated complex subunit alpha-like protein 3, putative, expressed
797	Plieotropic QTL 10	132	Chr1	LOC_Os01g71240	+	41218037	41220036	41220037	41227811	41218037	41227811	calcium-transporting ATPase, plasma membrane-type, putative, expressed
798	Plieotropic QTL 10	133	Chr1	LOC_Os01g71250	-	41229807	41231806	41226701	41229806	41226701	41231806	expressed protein
799	Plieotropic QTL 10	134	Chr1	LOC_Os01g71256	-	41235661	41237660	41230854	41235660	41230854	41237660	expressed protein
800	Plieotropic QTL 10	135	Chr1	LOC_Os01g71262	-	41238800	41240799	41236330	41238799	41236330	41240799	expressed protein
801	Plieotropic QTL 10	136	Chr1	LOC_Os01g71270	+	41240467	41242466	41242467	41243837	41240467	41243837	eukaryotic peptide chain release factor subunit 1-1, putative, expressed
802	Plieotropic QTL 10	137	Chr1	LOC_Os01g71280	+	41243570	41245569	41245570	41249927	41243570	41249927	glycerol-3-phosphate dehydrogenase, putative, expressed
803	Plieotropic QTL 10	138	Chr1	LOC_Os01g71300	+	41249226	41251225	41251226	41272319	41249226	41272319	S-formylglutathione hydrolase, putative, expressed
804	Plieotropic QTL 10	139	Chr1	LOC_Os01g71310	+	41298203	41300202	41300203	41303044	41298203	41303044	cytokinin dehydrogenase precursor, putative, expressed
805	Plieotropic QTL 10	140	Chr1	LOC_Os01g71320	-	41314528	41316527	41305317	41314527	41305317	41316527	hexokinase, putative, expressed
806	Plieotropic QTL 10	141	Chr1	LOC_Os01g71330	+	41341327	41343326	41343327	41344284	41341327	41344284	expressed protein
807	Plieotropic QTL 10	142	Chr1	LOC_Os01g71340	+	41344574	41346573	41346574	41348411	41344574	41348411	glycosyl hydrolases family 17, putative, expressed
808	Plieotropic QTL 10	143	Chr1	LOC_Os01g71350	+	41347731	41349730	41349731	41351148	41347731	41351148	glycosyl hydrolases family 17, putative, expressed
809	Plieotropic QTL 10	144	Chr1	LOC_Os01g71360	-	41352439	41354438	41351155	41352438	41351155	41354438	expressed protein
810	Plieotropic QTL 10	145	Chr1	LOC_Os01g71370	+	41360904	41362903	41362904	41363854	41360904	41363854	retrotransposon protein, putative, unclassified, expressed
811	Plieotropic QTL 10	146	Chr1	LOC_Os01g71380	+	41363160	41365159	41365160	41366570	41363160	41366570	glycosyl hydrolases family 17, putative, expressed
812	Plieotropic QTL 10	147	Chr1	LOC_Os01g71390	+	41365744	41367743	41367744	41369024	41365744	41369024	retrotransposon protein, putative, unclassified, expressed
813	Plieotropic QTL 10	148	Chr1	LOC_Os01g71400	+	41368715	41370714	41370715	41371949	41368715	41371949	glycosyl hydrolases family 17, putative, expressed
814	Plieotropic QTL 10	149	Chr1	LOC_Os01g71410	+	41373172	41375171	41375172	41376297	41373172	41376297	glycosyl hydrolases family 17, putative, expressed
815	Plieotropic QTL 10	150	Chr1	LOC_Os01g71420	-	41386418	41388417	41384286	41386417	41384286	41388417	Ser/Thr protein phosphatase family protein, putative, expressed
816	Plieotropic QTL 10	151	Chr1	LOC_Os01g71430	-	41390075	41392074	41388935	41390074	41388935	41392074	OsFBDUF9 - F-box and DUF domain containing protein, expressed
817	Plieotropic QTL 10	152	Chr1	LOC_Os01g71440	-	41392100	41394099	41390945	41392099	41390945	41394099	OsFBDUF10 - F-box and DUF domain containing protein, expressed
818	Plieotropic QTL 10	153	Chr1	LOC_Os01g71450	-	41394298	41396297	41393464	41394297	41393464	41396297	OsFBX33 - F-box domain containing protein, expressed
819	Plieotropic QTL 10	154	Chr1	LOC_Os01g71460	-	41396204	41398203	41394725	41396203	41394725	41398203	OsFBDUF11 - F-box and DUF domain containing protein, expressed
820	Plieotropic QTL 10	155	Chr1	LOC_Os01g71474	-	41401594	41403593	41397748	41401593	41397748	41403593	glycosyl hydrolases family 17, putative, expressed
821	Plieotropic QTL 10	156	Chr1	LOC_Os01g71490	+	41401470	41403469	41403470	41404404	41401470	41404404	expressed protein
822	Plieotropic QTL 10	157	Chr1	LOC_Os01g71510	+	41409494	41411493	41411494	41414721	41409494	41414721	transposon protein, putative, unclassified, expressed
823	Plieotropic QTL 10	158	Chr1	LOC_Os01g71520	-	41421493	41423492	41415337	41421492	41415337	41423492	retrotransposon protein, putative, unclassified, expressed
824	Plieotropic QTL 10	159	Chr1	LOC_Os01g71530	+	41422958	41424957	41424958	41431323	41422958	41431323	retrotransposon protein, putative, Ty3-gypsy subclass
825	Plieotropic QTL 10	160	Chr1	LOC_Os01g71540	+	41437295	41439294	41439295	41447524	41437295	41447524	expressed protein
826	Plieotropic QTL 10	161	Chr1	LOC_Os01g71570	+	41455270	41457269	41457270	41459896	41455270	41459896	expressed protein
827	Plieotropic QTL 10	162	Chr1	LOC_Os01g71590	+	41468275	41470274	41470275	41478510	41468275	41478510	expressed protein
828	Plieotropic QTL 10	163	Chr1	LOC_Os01g71599	-	41482392	41484391	41480531	41482391	41480531	41484391	expressed protein
829	Plieotropic QTL 10	164	Chr1	LOC_Os01g71558	-	41486015	41488014	41485349	41486014	41485349	41488014	phototropic-responsive NPH3 family protein, putative, expressed
830	Plieotropic QTL 10	165	Chr1	LOC_Os01g71620	-	41494447	41496446	41486856	41494446	41486856	41496446	expressed protein
831	Plieotropic QTL 10	166	Chr1	LOC_Os01g71624	+	41493707	41495706	41495707	41498613	41493707	41498613	expressed protein
832	Plieotropic QTL 10	167	Chr1	LOC_Os01g71630	+	41508185	41510184	41510185	41519730	41508185	41519730	expressed protein
833	Plieotropic QTL 10	168	Chr1	LOC_Os01g71640	+	41522511	41524510	41524511	41525453	41522511	41525453	expressed protein
834	Plieotropic QTL 10	169	Chr1	LOC_Os01g71650	+	41523723	41525722	41525723	41526415	41523723	41526415	glycosyl hydrolases family 17, putative, expressed
835	Plieotropic QTL 10	170	Chr1	LOC_Os01g71660	-	41529565	41531564	41527311	41529564	41527311	41531564	retrotransposon protein, putative, unclassified, expressed
836	Plieotropic QTL 10	171	Chr1	LOC_Os01g71670	-	41535620	41537619	41533273	41535619	41533273	41537619	glycosyl hydrolases family 17, putative, expressed
837	Plieotropic QTL 10	172	Chr1	LOC_Os01g71680	-	41538321	41540320	41536977	41538320	41536977	41540320	glycosyl hydrolases family 17, putative, expressed
838	Plieotropic QTL 10	173	Chr1	LOC_Os01g71690	-	41545871	41547870	41539690	41545870	41539690	41547870	recA protein, expressed
839	Plieotropic QTL 10	174	Chr1	LOC_Os01g71700	-	41551495	41553494	41549008	41551494	41549008	41553494	amino acid permease family protein, putative, expressed
840	Plieotropic QTL 10	175	Chr1	LOC_Os01g71710	-	41554505	41556504	41552037	41554504	41552037	41556504	amino acid permease family protein, putative, expressed
841	Plieotropic QTL 10	176	Chr1	LOC_Os01g71720	-	41559340	41561339	41554884	41559339	41554884	41561339	amino acid permease family protein, putative, expressed
842	Plieotropic QTL 10	177	Chr1	LOC_Os01g71740	-	41566630	41568629	41563978	41566629	41563978	41568629	amino acid permease family protein, putative, expressed
843	Plieotropic QTL 10	178	Chr1	LOC_Os01g71750	-	41567578	41569577	41567173	41567577	41567173	41569577	expressed protein
844	Plieotropic QTL 10	179	Chr1	LOC_Os01g71760	-	41573308	41575307	41570750	41573307	41570750	41575307	amino acid permease family protein, putative, expressed
845	Plieotropic QTL 10	180	Chr1	LOC_Os01g71770	-	41578835	41580834	41573907	41578834	41573907	41580834	RNA recognition motif containing protein, putative, expressed
846	Plieotropic QTL 10	181	Chr1	LOC_Os01g71780	+	41580224	41582223	41582224	41583944	41580224	41583944	WD domain, G-beta repeat domain containing protein, expressed
847	Plieotropic QTL 10	182	Chr1	LOC_Os01g71790	+	41582367	41584366	41584367	41585318	41582367	41585318	NAM, putative, expressed
848	Plieotropic QTL 10	183	Chr1	LOC_Os01g71800	+	41583905	41585904	41585905	41587063	41583905	41587063	lecithin cholesterol acyltransferase, putative, expressed
849	Plieotropic QTL 10	184	Chr1	LOC_Os01g71810	-	41594986	41596985	41592216	41594985	41592216	41596985	glycosyl hydrolases family 17, putative, expressed
850	Plieotropic QTL 10	185	Chr1	LOC_Os01g71820	-	41598693	41600692	41597270	41598692	41597270	41600692	glycosyl hydrolases family 17, putative, expressed
851	Plieotropic QTL 10	186	Chr1	LOC_Os01g71830	+	41601297	41603296	41603297	41604680	41601297	41604680	glycosyl hydrolases family 17, putative, expressed
852	Plieotropic QTL 10	187	Chr1	LOC_Os01g71840	+	41603691	41605690	41605691	41621122	41603691	41621122	retrotransposon protein, putative, unclassified, expressed
853	Plieotropic QTL 10	188	Chr1	LOC_Os01g71850	-	41626747	41628746	41621554	41626746	41621554	41628746	transposon protein, putative, unclassified, expressed
854	Plieotropic QTL 10	189	Chr1	LOC_Os01g71860	+	41627299	41629298	41629299	41631914	41627299	41631914	glycosyl hydrolases family 17, putative, expressed
855	Plieotropic QTL 10	190	Chr1	LOC_Os01g71870	-	41633086	41635085	41632285	41633085	41632285	41635085	transposon protein, putative, unclassified, expressed
856	Plieotropic QTL 10	191	Chr1	LOC_Os01g71880	+	41639502	41641501	41641502	41642965	41639502	41642965	transposon protein, putative, unclassified
857	Plieotropic QTL 10	192	Chr1	LOC_Os01g71890	+	41648971	41650970	41650971	41660060	41648971	41660060	transposon protein, putative, unclassified, expressed
858	Plieotropic QTL 10	193	Chr1	LOC_Os01g71900	+	41658427	41660426	41660427	41662853	41658427	41662853	transposon protein, putative, CACTA, En/Spm sub-class
859	Plieotropic QTL 10	194	Chr1	LOC_Os01g71910	+	41663416	41665415	41665416	41669098	41663416	41669098	transposon protein, putative, CACTA, En/Spm sub-class, expressed
860	Plieotropic QTL 10	195	Chr1	LOC_Os01g71930	-	41681806	41683805	41677883	41681805	41677883	41683805	glycosyl hydrolases family 17 protein, expressed
861	Plieotropic QTL 10	196	Chr1	LOC_Os01g71940	+	41679917	41681916	41681917	41684377	41679917	41684377	retrotransposon protein, putative, unclassified
862	Plieotropic QTL 10	197	Chr1	LOC_Os01g71950	-	41690157	41692156	41688391	41690156	41688391	41692156	expressed protein
863	Plieotropic QTL 10	198	Chr1	LOC_Os01g71960	+	41689174	41691173	41691174	41698706	41689174	41698706	endonuclease, putative, expressed
864	Plieotropic QTL 10	199	Chr1	LOC_Os01g71970	+	41709881	41711880	41711881	41713811	41709881	41713811	GRAS family transcription factor containing protein, expressed
865	Plieotropic QTL 10	200	Chr1	LOC_Os01g71980	+	41714009	41716008	41716009	41717755	41714009	41717755	rho-GTPase-activating protein-like, putative, expressed
866	Plieotropic QTL 10	201	Chr1	LOC_Os01g71980	+	41714009	41716008	41716009	41719018	41714009	41719018	rho-GTPase-activating protein-like, putative, expressed
867	Plieotropic QTL 10	202	Chr1	LOC_Os01g71990	-	41721575	41723574	41718016	41721574	41718016	41723574	pyrroline-5-carboxylate reductase, putative, expressed
868	Plieotropic QTL 10	203	Chr1	LOC_Os01g72000	-	41726253	41728252	41722424	41726252	41722424	41728252	armadillo repeat-containing protein, putative, expressed
869	Plieotropic QTL 10	204	Chr1	LOC_Os01g72009	-	41729617	41731616	41728651	41729616	41728651	41731616	expressed protein
870	Plieotropic QTL 10	205	Chr1	LOC_Os01g72020	-	41744667	41746666	41741160	41744666	41741160	41746666	BTBA3 - Bric-a-Brac,Tramtrack, Broad Complex BTB domain with Ankyrin repeat region, expressed
871	Plieotropic QTL 10	206	Chr1	LOC_Os01g72030	-	41755665	41757664	41753361	41755664	41753361	41757664	retrotransposon protein, putative, unclassified, expressed
872	Plieotropic QTL 10	207	Chr1	LOC_Os01g72049	-	41801988	41803987	41781310	41801987	41781310	41803987	retrotransposon, putative, centromere-specific, expressed
873	Plieotropic QTL 10	208	Chr1	LOC_Os01g72049	-	41788545	41790544	41783510	41788544	41783510	41790544	retrotransposon, putative, centromere-specific, expressed
874	Plieotropic QTL 10	209	Chr1	LOC_Os01g72070	-	41809572	41811571	41808513	41809571	41808513	41811571	retrotransposon protein, putative, unclassified, expressed
875	Plieotropic QTL 10	210	Chr1	LOC_Os01g72080	+	41816279	41818278	41818279	41819489	41816279	41819489	calmodulin-like protein 1, putative, expressed
876	Plieotropic QTL 10	211	Chr1	LOC_Os01g72090	-	41825088	41827087	41822269	41825087	41822269	41827087	phycoerythrobilin ferredoxin oxidoreductase, putative, expressed
877	Plieotropic QTL 10	212	Chr1	LOC_Os01g72100	-	41827157	41829156	41825882	41827156	41825882	41829156	OsCML10 - Calmodulin-related calcium sensor protein, expressed
878	Plieotropic QTL 10	213	Chr1	LOC_Os01g72110	-	41834439	41836438	41831034	41834438	41831034	41836438	transposon protein, putative, unclassified, expressed
879	Plieotropic QTL 10	214	Chr1	LOC_Os01g72120	+	41837949	41839948	41839949	41841440	41837949	41841440	glutathione S-transferase, putative, expressed
880	Plieotropic QTL 10	215	Chr1	LOC_Os01g72130	+	41839760	41841759	41841760	41842549	41839760	41842549	glutathione S-transferase, putative, expressed
881	Plieotropic QTL 10	216	Chr1	LOC_Os01g72140	+	41842009	41844008	41844009	41845691	41842009	41845691	glutathione S-transferase, putative, expressed
882	Plieotropic QTL 10	217	Chr1	LOC_Os01g72150	+	41844413	41846412	41846413	41847370	41844413	41847370	glutathione S-transferase, putative, expressed
883	Plieotropic QTL 10	218	Chr1	LOC_Os01g72160	+	41845705	41847704	41847705	41849080	41845705	41849080	glutathione S-transferase, putative, expressed
884	Plieotropic QTL 10	219	Chr1	LOC_Os01g72170	+	41851850	41853849	41853850	41854883	41851850	41854883	glutathione S-transferase, putative, expressed
885	Plieotropic QTL 10	220	Chr1	LOC_Os01g72190	+	41859562	41861561	41861562	41863695	41859562	41863695	expressed protein
886	Plieotropic QTL 10	221	Chr1	LOC_Os01g72200	-	41866547	41868546	41864619	41866546	41864619	41868546	expressed protein
887	Plieotropic QTL 10	222	Chr1	LOC_Os01g72205	-	41869646	41871645	41867501	41869645	41867501	41871645	proline synthetase co-transcribed bacterial homolog protein, putative, expressed
888	Plieotropic QTL 10	223	Chr1	LOC_Os01g72210	+	41867930	41869929	41869930	41874402	41867930	41874402	early-responsive to dehydration protein-related, putative, expressed
889	Plieotropic QTL 10	224	Chr1	LOC_Os01g72210	+	41867930	41869929	41869930	41874556	41867930	41874556	early-responsive to dehydration protein-related, putative, expressed
890	Plieotropic QTL 10	225	Chr1	LOC_Os01g72220	-	41880602	41882601	41873949	41880601	41873949	41882601	WD domain, G-beta repeat domain containing protein, expressed
891	Plieotropic QTL 10	226	Chr1	LOC_Os01g72230	+	41880488	41882487	41882488	41886410	41880488	41886410	stromal membrane-associated protein, putative, expressed
892	Plieotropic QTL 10	227	Chr1	LOC_Os01g72240	+	41885067	41887066	41887067	41890850	41885067	41890850	uridine 5-monophosphate synthase, putative, expressed
893	Plieotropic QTL 10	228	Chr1	LOC_Os01g72250	+	41890678	41892677	41892678	41896242	41890678	41896242	uridine 5-monophosphate synthase, putative, expressed
894	Plieotropic QTL 10	229	Chr1	LOC_Os01g72260	-	41898332	41900331	41896504	41898331	41896504	41900331	cytochrome P450, putative, expressed
895	Plieotropic QTL 10	230	Chr1	LOC_Os01g72270	-	41901652	41903651	41900002	41901651	41900002	41903651	cytochrome P450, putative, expressed
896	Plieotropic QTL 10	231	Chr1	LOC_Os01g72280	-	41907454	41909453	41904210	41907453	41904210	41909453	tetratricopeptide repeat containing protein, putative, expressed
897	Plieotropic QTL 10	232	Chr1	LOC_Os01g72290	+	41912686	41914685	41914686	41915936	41912686	41915936	expressed protein
898	Plieotropic QTL 10	233	Chr1	LOC_Os01g72300	+	41915699	41917698	41917699	41919129	41915699	41919129	Cupin domain containing protein, expressed
899	Plieotropic QTL 10	234	Chr1	LOC_Os01g72310	+	41917630	41919629	41919630	41925302	41917630	41925302	OsFBO7 - F-box and other domain containing protein, expressed
900	Plieotropic QTL 10	235	Chr1	LOC_Os01g72320	-	41931603	41933602	41925595	41931602	41925595	41933602	FYVE zinc finger domain containing protein, expressed
901	Plieotropic QTL 10	236	Chr1	LOC_Os01g72330	+	41946952	41948951	41948952	41952388	41946952	41952388	OsRR4 type-A response regulator, expressed
902	Plieotropic QTL 10	237	Chr1	LOC_Os01g72340	+	41952633	41954632	41954633	41962787	41952633	41962787	beta-galactosidase, putative, expressed
903	Plieotropic QTL 10	238	Chr1	LOC_Os01g72350	+	41962126	41964125	41964126	41970144	41962126	41970144	amidohydrolase, putative, expressed
904	Plieotropic QTL 10	239	Chr1	LOC_Os01g72350	+	41962126	41964125	41964126	41970144	41962126	41970144	amidohydrolase, putative, expressed
905	Plieotropic QTL 10	240	Chr1	LOC_Os01g72360	+	41969985	41971984	41971985	41973023	41969985	41973023	expressed protein
906	Plieotropic QTL 10	241	Chr1	LOC_Os01g72370	-	41978409	41980408	41971444	41978408	41971444	41980408	helix-loop-helix DNA-binding domain containing protein, expressed
907	Plieotropic QTL 10	242	Chr1	LOC_Os01g72380	+	41980116	41982115	41982116	41985044	41980116	41985044	expressed protein
908	Plieotropic QTL 10	243	Chr1	LOC_Os01g72390	-	41988857	41990856	41986078	41988856	41986078	41990856	NBS type disease resistance protein, putative, expressed
909	Plieotropic QTL 10	244	Chr1	LOC_Os01g72400	-	41996446	41998445	41992477	41996445	41992477	41998445	retrotransposon protein, putative, Ty1-copia subclass, expressed
910	Plieotropic QTL 10	245	Chr1	LOC_Os01g72410	+	41995451	41997450	41997451	42000861	41995451	42000861	Leucine Rich Repeat family protein, expressed
911	Plieotropic QTL 10	246	Chr1	LOC_Os01g72420	-	42002804	42004803	41999585	42002803	41999585	42004803	C2 domain containing protein, putative, expressed
912	Plieotropic QTL 10	247	Chr1	LOC_Os01g72430	-	42009786	42011785	42003931	42009785	42003931	42011785	NADPH quinone oxidoreductase, putative, expressed
913	Plieotropic QTL 10	248	Chr1	LOC_Os01g72450	+	42010737	42012736	42012737	42013581	42010737	42013581	DNA binding protein, putative, expressed
914	Plieotropic QTL 10	249	Chr1	LOC_Os01g72440	-	42011508	42013507	42011186	42011507	42011186	42013507	hypothetical protein
915	Plieotropic QTL 10	250	Chr1	LOC_Os01g72460	+	42016059	42018058	42018059	42019514	42016059	42019514	NADPH quinone oxidoreductase, putative, expressed
916	Plieotropic QTL 10	251	Chr1	LOC_Os01g72470	-	42021465	42023464	42020859	42021464	42020859	42023464	expressed protein
917	Plieotropic QTL 10	252	Chr1	LOC_Os01g72480	+	42023672	42025671	42025672	42027986	42023672	42027986	zinc finger, C3HC4 type domain containing protein, expressed
918	Plieotropic QTL 10	253	Chr1	LOC_Os01g72490	-	42039108	42041107	42037167	42039107	42037167	42041107	LRP1, putative, expressed
919	Plieotropic QTL 10	254	Chr1	LOC_Os01g72500	+	42039126	42041125	42041126	42042913	42039126	42042913	retrotransposon protein, putative, unclassified, expressed
920	Plieotropic QTL 10	255	Chr1	LOC_Os01g72510	-	42060585	42062584	42058936	42060584	42058936	42062584	eukaryotic aspartyl protease domain containing protein, expressed
921	Plieotropic QTL 10	256	Chr1	LOC_Os01g72520	-	42067789	42069788	42063181	42067788	42063181	42069788	phosphoesterase family protein, putative, expressed
922	Plieotropic QTL 10	257	Chr1	LOC_Os01g72530	-	42074983	42076982	42073984	42074982	42073984	42076982	OsCML31 - Calmodulin-related calcium sensor protein, expressed
923	Plieotropic QTL 10	258	Chr1	LOC_Os01g72550	+	42078116	42080115	42080116	42080556	42078116	42080556	OsCML19 - Calmodulin-related calcium sensor protein, expressed
924	Plieotropic QTL 10	259	Chr1	LOC_Os01g72540	-	42079138	42081137	42078682	42079137	42078682	42081137	OsCML23 - Calmodulin-related calcium sensor protein, expressed
925	Plieotropic QTL 10	260	Chr1	LOC_Os01g72560	+	42079066	42081065	42081066	42085042	42079066	42085042	expressed protein
926	Plieotropic QTL 10	261	Chr1	LOC_Os01g72570	+	42084475	42086474	42086475	42095890	42084475	42095890	expressed protein
927	Plieotropic QTL 10	262	Chr1	LOC_Os01g72590	-	42110683	42112682	42110476	42110682	42110476	42112682	expressed protein
928	Plieotropic QTL 10	263	Chr1	LOC_Os01g72600	-	42123789	42125788	42122517	42123788	42122517	42125788	spotted leaf 11, putative, expressed
929	Plieotropic QTL 10	264	Chr1	LOC_Os01g72610	-	42130348	42132347	42128326	42130347	42128326	42132347	glycosyltransferase, putative, expressed
930	Plieotropic QTL 10	265	Chr1	LOC_Os01g72620	-	42135938	42137937	42134291	42135937	42134291	42137937	expressed protein
931	Plieotropic QTL 10	266	Chr1	LOC_Os01g72630	+	42136649	42138648	42138649	42143038	42136649	42143038	expressed protein
932	Plieotropic QTL 10	267	Chr1	LOC_Os01g72650	+	42147710	42149709	42149710	42156852	42147710	42156852	RNA recognition motif containing protein, putative, expressed
933	Plieotropic QTL 10	268	Chr1	LOC_Os01g72660	+	42158803	42160802	42160803	42161279	42158803	42161279	expressed protein
934	Plieotropic QTL 10	269	Chr1	LOC_Os01g72670	-	42166463	42168462	42162484	42166462	42162484	42168462	expressed protein
935	Plieotropic QTL 10	270	Chr1	LOC_Os01g72680	+	42167412	42169411	42169412	42172204	42167412	42172204	disease resistance protein RPS2, putative, expressed
936	Plieotropic QTL 10	271	Chr1	LOC_Os01g72690	+	42175832	42177831	42177832	42183727	42175832	42183727	NAD kinase, putative, expressed
937	Plieotropic QTL 10	272	Chr1	LOC_Os01g72700	+	42182240	42184239	42184240	42187695	42182240	42187695	expressed protein
938	Plieotropic QTL 10	273	Chr1	LOC_Os01g72710	+	42188284	42190283	42190284	42194070	42188284	42194070	expressed protein
939	Plieotropic QTL 10	274	Chr1	LOC_Os01g72720	+	42197107	42199106	42199107	42200332	42197107	42200332	expressed protein
940	Plieotropic QTL 10	275	Chr1	LOC_Os01g72730	+	42200447	42202446	42202447	42203895	42200447	42203895	cytochrome P450, putative, expressed
941	Plieotropic QTL 10	276	Chr1	LOC_Os01g72740	+	42204304	42206303	42206304	42208513	42204304	42208513	cytochrome P450, putative, expressed
942	Plieotropic QTL 10	277	Chr1	LOC_Os01g72760	+	42209882	42211881	42211882	42213692	42209882	42213692	cytochrome P450, putative, expressed
943	Plieotropic QTL 10	278	Chr1	LOC_Os01g72780	+	42214976	42216975	42216976	42228070	42214976	42228070	expressed protein
944	Plieotropic QTL 10	279	Chr1	LOC_Os01g72790	+	42227506	42229505	42229506	42232641	42227506	42232641	cyclin-dependent kinase, putative, expressed
945	Plieotropic QTL 10	280	Chr1	LOC_Os01g72800	-	42237459	42239458	42234584	42237458	42234584	42239458	signal recognition particle receptor, putative, expressed
946	Plieotropic QTL 10	281	Chr1	LOC_Os01g72810	+	42236811	42238810	42238811	42240567	42236811	42240567	secreted glycoprotein, putative, expressed
947	Plieotropic QTL 10	282	Chr1	LOC_Os01g72820	+	42238786	42240785	42240786	42245248	42238786	42245248	CRS1/YhbY domain containing protein, putative, expressed
948	Plieotropic QTL 10	283	Chr1	LOC_Os01g72834	+	42245696	42247695	42247696	42255403	42245696	42255403	RNA recognition motif containing protein, putative, expressed
949	Plieotropic QTL 10	284	Chr1	LOC_Os01g72850	-	42257191	42259190	42255655	42257190	42255655	42259190	GDSL-motif lipase/hydrolase family protein, putative, expressed
950	Plieotropic QTL 10	285	Chr1	LOC_Os01g72860	+	42258295	42260294	42260295	42264942	42258295	42264942	MAC/Perforin domain containing protein, putative, expressed
951	Plieotropic QTL 10	286	Chr1	LOC_Os01g72870	-	42268519	42270518	42265021	42268518	42265021	42270518	BAS1, putative, expressed
952	Plieotropic QTL 10	287	Chr1	LOC_Os01g72880	+	42266880	42268879	42268880	42274913	42266880	42274913	DNA mismatch repair protein Mlh1, putative, expressed
953	Plieotropic QTL 10	288	Chr1	LOC_Os01g72890	+	42273543	42275542	42275543	42280567	42273543	42280567	transposon protein, putative, CACTA, En/Spm sub-class, expressed
954	Plieotropic QTL 10	289	Chr1	LOC_Os01g72910	+	42280832	42282831	42282832	42283632	42280832	42283632	abscisic stress-ripening, putative, expressed
955	Plieotropic QTL 10	290	Chr1	LOC_Os01g72900	-	42281974	42283973	42281272	42281973	42281272	42283973	abscisic stress-ripening, putative, expressed
956	Plieotropic QTL 10	291	Chr1	LOC_Os01g72920	-	42289607	42291606	42288473	42289606	42288473	42291606	expressed protein
957	Plieotropic QTL 11	1	Chr2	LOC_Os02g26310	-	15453706	15455705	15452946	15453705	15452946	15455705	expressed protein
958	Plieotropic QTL 11	2	Chr2	LOC_Os02g26320	-	15460181	15462180	15459023	15460180	15459023	15462180	fasciclin-like arabinogalactan precursor protein, putative, expressed
959	Plieotropic QTL 11	3	Chr2	LOC_Os02g26330	+	15465101	15467100	15467101	15467857	15465101	15467857	expressed protein
960	Plieotropic QTL 11	4	Chr2	LOC_Os02g26349	-	15477400	15479399	15468005	15477399	15468005	15479399	transposon protein, putative, CACTA, En/Spm sub-class, expressed
961	Plieotropic QTL 11	5	Chr2	LOC_Os02g26370	-	15485927	15487926	15483733	15485926	15483733	15487926	wiskott-Aldrich syndrome protein family member 2, putative, expressed
962	Plieotropic QTL 11	6	Chr2	LOC_Os02g26380	-	15493281	15495280	15492808	15493280	15492808	15495280	expressed protein
963	Plieotropic QTL 11	7	Chr2	LOC_Os02g26390	-	15499055	15501054	15495889	15499054	15495889	15501054	expressed protein
964	Plieotropic QTL 11	8	Chr2	LOC_Os02g26400	-	15507277	15509276	15502499	15507276	15502499	15509276	nuclease, EndA/NucM family protein, expressed
965	Plieotropic QTL 11	9	Chr2	LOC_Os02g26404	+	15508433	15510432	15510433	15512573	15508433	15512573	expressed protein
966	Plieotropic QTL 11	10	Chr2	LOC_Os02g26410	-	15515548	15517547	15514996	15515547	15514996	15517547	retrotransposon protein, putative, unclassified
967	Plieotropic QTL 11	11	Chr2	LOC_Os02g26420	-	15519288	15521287	15516125	15519287	15516125	15521287	retrotransposon protein, putative, unclassified, expressed
968	Plieotropic QTL 11	12	Chr2	LOC_Os02g26430	+	15519497	15521496	15521497	15522724	15519497	15522724	WRKY42, expressed
969	Plieotropic QTL 11	13	Chr2	LOC_Os02g26440	+	15522119	15524118	15524119	15528164	15522119	15528164	prefoldin subunit, putative, expressed
970	Plieotropic QTL 11	14	Chr2	LOC_Os02g26450	-	15531909	15533908	15529639	15531908	15529639	15533908	transposon protein, putative, unclassified, expressed
971	Plieotropic QTL 11	15	Chr2	LOC_Os02g26460	-	15533855	15535854	15533138	15533854	15533138	15535854	hAT dimerisation domain-containing protein, putative, expressed
972	Plieotropic QTL 11	16	Chr2	LOC_Os02g26470	-	15544247	15546246	15543703	15544246	15543703	15546246	expressed protein
973	Plieotropic QTL 11	17	Chr2	LOC_Os02g26480	-	15558301	15560300	15549298	15558300	15549298	15560300	OsSCP7 - Putative Serine Carboxypeptidase homologue, expressed
974	Plieotropic QTL 11	18	Chr2	LOC_Os02g26490	+	15558193	15560192	15560193	15561356	15558193	15561356	expressed protein
975	Plieotropic QTL 11	19	Chr2	LOC_Os02g26500	-	15565924	15567923	15562234	15565923	15562234	15567923	retrotransposon protein, putative, unclassified, expressed
976	Plieotropic QTL 11	20	Chr2	LOC_Os02g26510	-	15568192	15570191	15566071	15568191	15566071	15570191	retrotransposon protein, putative, unclassified, expressed
977	Plieotropic QTL 11	21	Chr2	LOC_Os02g26520	-	15573408	15575407	15571810	15573407	15571810	15575407	expressed protein
978	Plieotropic QTL 11	22	Chr2	LOC_Os02g26530	+	15572535	15574534	15574535	15574981	15572535	15574981	expressed protein
979	Plieotropic QTL 11	23	Chr2	LOC_Os02g26540	-	15577378	15579377	15577141	15577377	15577141	15579377	expressed protein
980	Plieotropic QTL 11	24	Chr2	LOC_Os02g26550	+	15582117	15584116	15584117	15590536	15582117	15590536	ubiquitin carboxyl-terminal hydrolase, family 1, putative, expressed
981	Plieotropic QTL 11	25	Chr2	LOC_Os02g26560	+	15592984	15594983	15594984	15598135	15592984	15598135	expressed protein
982	Plieotropic QTL 11	26	Chr2	LOC_Os02g26570	-	15611175	15613174	15609092	15611174	15609092	15613174	expressed protein
983	Plieotropic QTL 11	27	Chr2	LOC_Os02g26580	+	15610070	15612069	15612070	15612426	15610070	15612426	expressed protein
984	Plieotropic QTL 11	28	Chr2	LOC_Os02g26590	+	15611327	15613326	15613327	15613575	15611327	15613575	hypothetical protein
985	Plieotropic QTL 11	29	Chr2	LOC_Os02g26600	-	15619329	15621328	15614928	15619328	15614928	15621328	ATP binding, related, putative, expressed
986	Plieotropic QTL 11	30	Chr2	LOC_Os02g26614	+	15619008	15621007	15621008	15629984	15619008	15629984	retrotransposon protein, putative, unclassified, expressed
987	Plieotropic QTL 11	31	Chr2	LOC_Os02g26630	+	15632755	15634754	15634755	15637929	15632755	15637929	transposon protein, putative, unclassified, expressed
988	Plieotropic QTL 11	32	Chr2	LOC_Os02g26640	-	15639475	15641474	15638697	15639474	15638697	15641474	expressed protein
989	Plieotropic QTL 11	33	Chr2	LOC_Os02g26650	-	15647377	15649376	15641262	15647376	15641262	15649376	delta14-sterol reductase, putative, expressed
990	Plieotropic QTL 11	34	Chr2	LOC_Os02g26660	-	15655575	15657574	15650237	15655574	15650237	15657574	exonuclease, putative, expressed
991	Plieotropic QTL 11	35	Chr2	LOC_Os02g26660	-	15655618	15657617	15650239	15655617	15650239	15657617	exonuclease, putative, expressed
992	Plieotropic QTL 11	36	Chr2	LOC_Os02g26670	-	15660789	15662788	15659378	15660788	15659378	15662788	F-box/Kelch-repeat protein, putative, expressed
993	Plieotropic QTL 11	37	Chr2	LOC_Os02g26680	-	15668536	15670535	15668203	15668535	15668203	15670535	hypothetical protein
994	Plieotropic QTL 11	38	Chr2	LOC_Os02g26690	+	15668231	15670230	15670231	15675553	15668231	15675553	retrotransposon protein, putative, Ty1-copia subclass, expressed
995	Plieotropic QTL 11	39	Chr2	LOC_Os02g26700	-	15679569	15681568	15676223	15679568	15676223	15681568	cation transport regulator-like protein 1, putative, expressed
996	Plieotropic QTL 11	40	Chr2	LOC_Os02g26710	+	15688635	15690634	15690635	15691027	15688635	15691027	cyclo-DOPA 5-O-glucosyltransferase, putative
997	Plieotropic QTL 11	41	Chr2	LOC_Os02g26720	+	15695842	15697841	15697842	15699391	15695842	15699391	Inositol 1, 3, 4-trisphosphate 5/6-kinase, putative, expressed
998	Plieotropic QTL 11	42	Chr2	LOC_Os02g26730	+	15702305	15704304	15704305	15704508	15702305	15704508	hypothetical protein
999	Plieotropic QTL 11	43	Chr2	LOC_Os02g26740	+	15703901	15705900	15705901	15710708	15703901	15710708	transposon protein, putative, Pong sub-class, expressed
1000	Plieotropic QTL 11	44	Chr2	LOC_Os02g26750	+	15709444	15711443	15711444	15712802	15709444	15712802	transposon protein, putative, Pong sub-class, expressed
1001	Plieotropic QTL 11	45	Chr2	LOC_Os02g26760	+	15712836	15714835	15714836	15716435	15712836	15716435	conserved hypothetical protein
1002	Plieotropic QTL 11	46	Chr2	LOC_Os02g26770	-	15718858	15720857	15716825	15718857	15716825	15720857	cytochrome P450, putative, expressed
1003	Plieotropic QTL 11	47	Chr2	LOC_Os02g26780	+	15721183	15723182	15723183	15725247	15721183	15725247	transposon protein, putative, unclassified, expressed
1004	Plieotropic QTL 11	48	Chr2	LOC_Os02g26790	-	15726658	15728657	15725681	15726657	15725681	15728657	expressed protein
1005	Plieotropic QTL 11	49	Chr2	LOC_Os02g26794	-	15727535	15729534	15726766	15727534	15726766	15729534	expressed protein
1006	Plieotropic QTL 11	50	Chr2	LOC_Os02g26800	+	15727105	15729104	15729105	15732537	15727105	15732537	expressed protein
1007	Plieotropic QTL 11	51	Chr2	LOC_Os02g26810	+	15732823	15734822	15734823	15736934	15732823	15736934	cytochrome P450, putative, expressed
1008	Plieotropic QTL 11	52	Chr2	LOC_Os02g26814	+	15738124	15740123	15740124	15742974	15738124	15742974	UDP-N-acetylglucosamine transferase subunit ALG13, putative, expressed
1009	Plieotropic QTL 11	53	Chr2	LOC_Os02g26820	+	15745849	15747848	15747849	15748277	15745849	15748277	retrotransposon protein, putative, unclassified
1010	Plieotropic QTL 11	54	Chr2	LOC_Os02g26830	-	15749952	15751951	15749379	15749951	15749379	15751951	retrotransposon protein, putative, unclassified
1011	Plieotropic QTL 11	55	Chr2	LOC_Os02g26840	+	15757511	15759510	15759511	15760551	15757511	15760551	O-acyltransferase, putative, expressed
1012	Plieotropic QTL 11	56	Chr2	LOC_Os02g26850	-	15765881	15767880	15762105	15765880	15762105	15767880	rRNA-processing protein FCF, putative, expressed
1013	Plieotropic QTL 11	57	Chr2	LOC_Os02g26860	+	15768441	15770440	15770441	15775349	15768441	15775349	START domain containing protein, putative, expressed
1014	Plieotropic QTL 11	58	Chr2	LOC_Os02g26870	+	15778456	15780455	15780456	15783678	15778456	15783678	retrotransposon protein, putative, Ty1-copia subclass
1015	Plieotropic QTL 11	59	Chr2	LOC_Os02g26880	+	15782543	15784542	15784543	15786480	15782543	15786480	retrotransposon protein, putative, Ty1-copia subclass
1016	Plieotropic QTL 11	60	Chr2	LOC_Os02g26890	+	15786474	15788473	15788474	15789994	15786474	15789994	PPR repeat containing protein, expressed
1017	Plieotropic QTL 11	61	Chr2	LOC_Os02g26900	+	15794703	15796702	15796703	15797233	15794703	15797233	hypothetical protein
1018	Plieotropic QTL 11	62	Chr2	LOC_Os02g26910	-	15800069	15802068	15799472	15800068	15799472	15802068	retrotransposon, putative, centromere-specific, expressed
1019	Plieotropic QTL 11	63	Chr2	LOC_Os02g26920	+	15808925	15810924	15810925	15816887	15808925	15816887	retrotransposon protein, putative, unclassified, expressed
1020	Plieotropic QTL 11	64	Chr2	LOC_Os02g26930	-	15820642	15822641	15817510	15820641	15817510	15822641	retrotransposon protein, putative, unclassified, expressed
1021	Plieotropic QTL 11	65	Chr2	LOC_Os02g26940	-	15825978	15827977	15821478	15825977	15821478	15827977	vegetative storage protein, putative, expressed
1022	Plieotropic QTL 11	66	Chr2	LOC_Os02g26960	+	15827250	15829249	15829250	15833220	15827250	15833220	expressed protein
1023	Plieotropic QTL 11	67	Chr2	LOC_Os02g26950	-	15828739	15830738	15828056	15828738	15828056	15830738	expressed protein
1024	Plieotropic QTL 11	68	Chr2	LOC_Os02g26970	+	15832813	15834812	15834813	15835102	15832813	15835102	hypothetical protein
1025	Plieotropic QTL 11	69	Chr2	LOC_Os02g26984	+	15840898	15842897	15842898	15856223	15840898	15856223	expressed protein
1026	Plieotropic QTL 11	70	Chr2	LOC_Os02g27000	+	15863332	15865331	15865332	15876489	15863332	15876489	ATP-binding region, ATPase-like domain containing protein, expressed
1027	Plieotropic QTL 11	71	Chr2	LOC_Os02g27010	+	15877851	15879850	15879851	15881124	15877851	15881124	retrotransposon protein, putative, unclassified, expressed
1028	Plieotropic QTL 11	72	Chr2	LOC_Os02g27020	-	15884287	15886286	15883327	15884286	15883327	15886286	expressed protein
1029	Plieotropic QTL 11	73	Chr2	LOC_Os02g27030	+	15889528	15891527	15891528	15895297	15889528	15895297	cysteine proteinase 1 precursor, putative, expressed
1030	Plieotropic QTL 11	74	Chr2	LOC_Os02g27040	+	15897725	15899724	15899725	15901049	15897725	15901049	expressed protein
1031	Plieotropic QTL 11	75	Chr2	LOC_Os02g27050	+	15900270	15902269	15902270	15904216	15900270	15904216	transposon protein, putative, CACTA, En/Spm sub-class
1032	Plieotropic QTL 11	76	Chr2	LOC_Os02g27060	+	15908692	15910691	15910692	15915584	15908692	15915584	high mobility group, putative, expressed
1033	Plieotropic QTL 11	77	Chr2	LOC_Os02g27070	-	15919907	15921906	15916912	15919906	15916912	15921906	PPR repeat domain containing protein, putative, expressed
1034	Plieotropic QTL 11	78	Chr2	LOC_Os02g27080	+	15918199	15920198	15920199	15920892	15918199	15920892	hypothetical protein
1035	Plieotropic QTL 11	79	Chr2	LOC_Os02g27090	-	15922648	15924647	15921463	15922647	15921463	15924647	transposon protein, putative, unclassified
1036	Plieotropic QTL 11	80	Chr2	LOC_Os02g27100	+	15924180	15926179	15926180	15927914	15924180	15927914	expressed protein
1037	Plieotropic QTL 11	81	Chr2	LOC_Os02g27110	-	15950111	15952110	15931297	15950110	15931297	15952110	expressed protein
1038	Plieotropic QTL 11	82	Chr2	LOC_Os02g27120	+	15948826	15950825	15950826	15952256	15948826	15952256	retrotransposon protein, putative, LINE subclass, expressed
1039	Plieotropic QTL 11	83	Chr2	LOC_Os02g27130	-	15977182	15979181	15957008	15977181	15957008	15979181	expressed protein
1040	Plieotropic QTL 11	84	Chr2	LOC_Os02g27140	-	15980050	15982049	15978714	15980049	15978714	15982049	expressed protein
1041	Plieotropic QTL 11	85	Chr2	LOC_Os02g27150	-	15982208	15984207	15981656	15982207	15981656	15984207	expressed protein
1042	Plieotropic QTL 11	86	Chr2	LOC_Os02g27160	-	15990192	15992191	15987051	15990191	15987051	15992191	retrotransposon protein, putative, unclassified, expressed
1043	Plieotropic QTL 11	87	Chr2	LOC_Os02g27170	+	15991357	15993356	15993357	15994733	15991357	15994733	hypothetical protein
1044	Plieotropic QTL 11	88	Chr2	LOC_Os02g27180	-	15996388	15998387	15995640	15996387	15995640	15998387	retrotransposon, putative, centromere-specific, expressed
1045	Plieotropic QTL 11	89	Chr2	LOC_Os02g27190	+	15998713	16000712	16000713	16001576	15998713	16001576	expressed protein
1046	Plieotropic QTL 11	90	Chr2	LOC_Os02g27200	+	16000036	16002035	16002036	16005033	16000036	16005033	expressed protein
1047	Plieotropic QTL 11	91	Chr2	LOC_Os02g27210	+	16004423	16006422	16006423	16009298	16004423	16009298	hypothetical protein
1048	Plieotropic QTL 11	92	Chr2	LOC_Os02g27220	-	16014484	16016483	16009509	16014483	16009509	16016483	protein phosphatase 2C, putative, expressed
1049	Plieotropic QTL 11	93	Chr2	LOC_Os02g27230	+	16019589	16021588	16021589	16027533	16019589	16027533	retrotransposon protein, putative, unclassified, expressed
1050	Plieotropic QTL 11	94	Chr2	LOC_Os02g27240	-	16030629	16032628	16028154	16030628	16028154	16032628	retrotransposon protein, putative, unclassified, expressed
1051	Plieotropic QTL 11	95	Chr2	LOC_Os02g27250	-	16035100	16037099	16034644	16035099	16034644	16037099	expressed protein
1052	Plieotropic QTL 11	96	Chr2	LOC_Os02g27260	-	16048621	16050620	16047391	16048620	16047391	16050620	hypothetical protein
1053	Plieotropic QTL 11	97	Chr2	LOC_Os02g27270	+	16055344	16057343	16057344	16058389	16055344	16058389	retrotransposon protein, putative, unclassified, expressed
1054	Plieotropic QTL 11	98	Chr2	LOC_Os02g27280	-	16070196	16072195	16066583	16070195	16066583	16072195	transposon protein, putative, CACTA, En/Spm sub-class, expressed
1055	Plieotropic QTL 11	99	Chr2	LOC_Os02g27290	+	16072019	16074018	16074019	16074620	16072019	16074620	expressed protein
1056	Plieotropic QTL 11	100	Chr2	LOC_Os02g27300	+	16080576	16082575	16082576	16083406	16080576	16083406	SCP-like extracellular protein, expressed
1057	Plieotropic QTL 11	101	Chr2	LOC_Os02g27310	+	16086547	16088546	16088547	16094120	16086547	16094120	TKL_IRAK_DUF26-lc.6 - DUF26 kinases have homology to DUF26 containing loci, expressed
1058	Plieotropic QTL 11	102	Chr2	LOC_Os02g27320	+	16095820	16097819	16097820	16102060	16095820	16102060	retrotransposon protein, putative, Ty1-copia subclass, expressed
1059	Plieotropic QTL 11	103	Chr2	LOC_Os02g27340	+	16102237	16104236	16104237	16104575	16102237	16104575	riboflavin biosynthesis protein ribD, putative, expressed
1060	Plieotropic QTL 11	104	Chr2	LOC_Os02g27350	+	16109613	16111612	16111613	16114330	16109613	16114330	expressed protein
1061	Plieotropic QTL 11	105	Chr2	LOC_Os02g27360	-	16120440	16122439	16114897	16120439	16114897	16122439	aspartic proteinase-like protein 2 precursor, putative, expressed
1062	Plieotropic QTL 11	106	Chr2	LOC_Os02g27360	-	16120441	16122440	16114897	16120440	16114897	16122440	aspartic proteinase-like protein 2 precursor, putative, expressed
1063	Plieotropic QTL 11	107	Chr2	LOC_Os02g27370	+	16133018	16135017	16135018	16135368	16133018	16135368	expressed protein
1064	Plieotropic QTL 11	108	Chr2	LOC_Os02g27380	+	16134393	16136392	16136393	16144229	16134393	16144229	retrotransposon protein, putative, Ty3-gypsy subclass, expressed
1065	Plieotropic QTL 11	109	Chr2	LOC_Os02g27400	+	16148035	16150034	16150035	16152929	16148035	16152929	OsFBX49 - F-box domain containing protein, expressed
1066	Plieotropic QTL 11	110	Chr2	LOC_Os02g27420	+	16154276	16156275	16156276	16160130	16154276	16160130	transposon protein, putative, unclassified, expressed
1067	Plieotropic QTL 11	111	Chr2	LOC_Os02g27430	-	16160891	16162890	16160465	16160890	16160465	16162890	GRF zinc finger family protein
1068	Plieotropic QTL 11	112	Chr2	LOC_Os02g27440	+	16170700	16172699	16172700	16180337	16170700	16180337	DNA topoisomerase 1, putative, expressed
1069	Plieotropic QTL 11	113	Chr2	LOC_Os02g27450	-	16184814	16186813	16183601	16184813	16183601	16186813	expressed protein
1070	Plieotropic QTL 11	114	Chr2	LOC_Os02g27460	+	16193426	16195425	16195426	16197155	16193426	16197155	transposon protein, putative, CACTA, En/Spm sub-class, expressed
1071	Plieotropic QTL 11	115	Chr2	LOC_Os02g27470	+	16206331	16208330	16208331	16216477	16206331	16216477	importin-7, putative, expressed
1072	Plieotropic QTL 11	116	Chr2	LOC_Os02g27480	+	16257550	16259549	16259550	16263496	16257550	16263496	membrane attack complex component/perforin/complement C9, putative, expressed
1073	Plieotropic QTL 11	117	Chr2	LOC_Os02g27490	+	16263380	16265379	16265380	16268835	16263380	16268835	bile acid sodium symporter family protein, putative, expressed
1074	Plieotropic QTL 11	118	Chr2	LOC_Os02g27500	-	16272550	16274549	16270018	16272549	16270018	16274549	Leucine Rich Repeat family protein, expressed
1075	Plieotropic QTL 11	119	Chr2	LOC_Os02g27510	-	16286946	16288945	16282669	16286945	16282669	16288945	transposon protein, putative, unclassified, expressed
1076	Plieotropic QTL 11	120	Chr2	LOC_Os02g27520	+	16288046	16290045	16290046	16295482	16288046	16295482	transposon protein, putative, unclassified, expressed
1077	Plieotropic QTL 11	121	Chr2	LOC_Os02g27540	-	16315044	16317043	16311925	16315043	16311925	16317043	NB-ARC domain containing protein, expressed
1078	Plieotropic QTL 11	122	Chr2	LOC_Os02g27550	-	16320378	16322377	16320084	16320377	16320084	16322377	hypothetical protein
1079	Plieotropic QTL 11	123	Chr2	LOC_Os02g27560	-	16322502	16324501	16321352	16322501	16321352	16324501	expressed protein
1080	Plieotropic QTL 11	124	Chr2	LOC_Os02g27570	-	16329736	16331735	16324316	16329735	16324316	16331735	retrotransposon protein, putative, unclassified, expressed
1081	Plieotropic QTL 11	125	Chr2	LOC_Os02g27580	-	16335759	16337758	16335154	16335758	16335154	16337758	hypothetical protein
1082	Plieotropic QTL 11	126	Chr2	LOC_Os02g27590	-	16339259	16341258	16338763	16339258	16338763	16341258	hypothetical protein
1083	Plieotropic QTL 11	127	Chr2	LOC_Os02g27592	-	16345690	16347689	16343270	16345689	16343270	16347689	expressed protein
1084	Plieotropic QTL 11	128	Chr2	LOC_Os02g27592	-	16345690	16347689	16343270	16345689	16343270	16347689	expressed protein
1085	Plieotropic QTL 11	129	Chr2	LOC_Os02g27594	-	16350267	16352266	16347687	16350266	16347687	16352266	expressed protein
1086	Plieotropic QTL 11	130	Chr2	LOC_Os02g27600	+	16354097	16356096	16356097	16357866	16354097	16357866	expressed protein
1087	Plieotropic QTL 11	131	Chr2	LOC_Os02g27610	-	16359445	16361444	16359025	16359444	16359025	16361444	hypothetical protein
1088	Plieotropic QTL 11	132	Chr2	LOC_Os02g27620	-	16364430	16366429	16360083	16364429	16360083	16366429	endonuclease/exonuclease/phosphatase family domain containing protein, expressed
1089	Plieotropic QTL 11	133	Chr2	LOC_Os02g27630	+	16371983	16373982	16373983	16376903	16371983	16376903	retrotransposon protein, putative, unclassified, expressed
1090	Plieotropic QTL 11	134	Chr2	LOC_Os02g27640	-	16380121	16382120	16377237	16380120	16377237	16382120	retrotransposon protein, putative, Ty3-gypsy subclass
1091	Plieotropic QTL 11	135	Chr2	LOC_Os02g27650	-	16383367	16385366	16380402	16383366	16380402	16385366	retrotransposon protein, putative, Ty3-gypsy subclass, expressed
1092	Plieotropic QTL 11	136	Chr2	LOC_Os02g27660	-	16391045	16393044	16390352	16391044	16390352	16393044	expressed protein
1093	Plieotropic QTL 11	137	Chr2	LOC_Os02g27674	-	16398265	16400264	16397692	16398264	16397692	16400264	expressed protein
1094	Plieotropic QTL 11	138	Chr2	LOC_Os02g27680	+	16402455	16404454	16404455	16405273	16402455	16405273	NB-ARC domain containing protein
1095	Plieotropic QTL 11	139	Chr2	LOC_Os02g27690	+	16404212	16406211	16406212	16408112	16404212	16408112	Leucine Rich Repeat family protein, expressed
1096	Plieotropic QTL 11	140	Chr2	LOC_Os02g27700	-	16409756	16411755	16409338	16409755	16409338	16411755	retrotransposon protein, putative, unclassified, expressed
1097	Plieotropic QTL 11	141	Chr2	LOC_Os02g27710	+	16410907	16412906	16412907	16415662	16410907	16415662	disease resistance protein, putative, expressed
1098	Plieotropic QTL 11	142	Chr2	LOC_Os02g27720	+	16417192	16419191	16419192	16423862	16417192	16423862	retrotransposon protein, putative, unclassified, expressed
1099	Plieotropic QTL 11	143	Chr2	LOC_Os02g27740	+	16424109	16426108	16426109	16430574	16424109	16430574	expressed protein
1100	Plieotropic QTL 11	144	Chr2	LOC_Os02g27730	-	16425568	16427567	16424761	16425567	16424761	16427567	expressed protein
1101	Plieotropic QTL 11	145	Chr2	LOC_Os02g27750	+	16430240	16432239	16432240	16438080	16430240	16438080	transposon protein, putative, unclassified, expressed
1102	Plieotropic QTL 11	146	Chr2	LOC_Os02g27760	+	16438267	16440266	16440267	16442516	16438267	16442516	40S ribosomal protein S15a, putative, expressed
1103	Plieotropic QTL 11	147	Chr2	LOC_Os02g27769	+	16443789	16445788	16445789	16446230	16443789	16446230	40S ribosomal protein S27, putative, expressed
1104	Plieotropic QTL 11	148	Chr2	LOC_Os02g27790	+	16447536	16449535	16449536	16453254	16447536	16453254	splicing factor 3B subunit 1, putative, expressed
1105	Plieotropic QTL 11	149	Chr2	LOC_Os02g27780	-	16449400	16451399	16448977	16449399	16448977	16451399	expressed protein
1106	Plieotropic QTL 11	150	Chr2	LOC_Os02g27800	-	16455779	16457778	16455128	16455778	16455128	16457778	expressed protein
1107	Plieotropic QTL 11	151	Chr2	LOC_Os02g27810	-	16468483	16470482	16465680	16468482	16465680	16470482	MazG nucleotide pyrophosphohydrolase domain containing protein, expressed
1108	Plieotropic QTL 11	152	Chr2	LOC_Os02g27820	+	16468482	16470481	16470482	16476721	16468482	16476721	expressed protein
1109	Plieotropic QTL 11	153	Chr2	LOC_Os02g27830	-	16484047	16486046	16477199	16484046	16477199	16486046	expressed protein
1110	Plieotropic QTL 11	154	Chr2	LOC_Os02g27840	-	16486780	16488779	16485361	16486779	16485361	16488779	expressed protein
1111	Plieotropic QTL 11	155	Chr2	LOC_Os02g27850	-	16493504	16495503	16487846	16493503	16487846	16495503	retrotransposon protein, putative, unclassified, expressed
1112	Plieotropic QTL 11	156	Chr2	LOC_Os02g27870	-	16501126	16503125	16493560	16501125	16493560	16503125	expressed protein
1113	Plieotropic QTL 11	157	Chr2	LOC_Os02g27880	+	16499756	16501755	16501756	16507241	16499756	16507241	EF hand family protein, expressed
1114	Plieotropic QTL 11	158	Chr2	LOC_Os02g27890	-	16510212	16512211	16509744	16510211	16509744	16512211	retrotransposon, putative, centromere-specific, expressed
1115	Plieotropic QTL 11	159	Chr2	LOC_Os02g27900	+	16512641	16514640	16514641	16515628	16512641	16515628	expressed protein
1116	Plieotropic QTL 11	160	Chr2	LOC_Os02g27910	+	16515589	16517588	16517589	16518188	16515589	16518188	expressed protein
1117	Plieotropic QTL 11	161	Chr2	LOC_Os02g27920	+	16519074	16521073	16521074	16525861	16519074	16525861	retrotransposon protein, putative, unclassified
1118	Plieotropic QTL 11	162	Chr2	LOC_Os02g27930	-	16528224	16530223	16527108	16528223	16527108	16530223	retrotransposon protein, putative, unclassified, expressed
1119	Plieotropic QTL 11	163	Chr2	LOC_Os02g27940	+	16528749	16530748	16530749	16534064	16528749	16534064	calcineurin B, putative
1120	Plieotropic QTL 11	164	Chr2	LOC_Os02g27950	-	16545747	16547746	16537212	16545746	16537212	16547746	ataxin-2 related protein, putative, expressed
1121	Plieotropic QTL 11	165	Chr2	LOC_Os02g27960	-	16552491	16554490	16550182	16552490	16550182	16554490	expressed protein
1122	Plieotropic QTL 11	166	Chr2	LOC_Os02g27970	+	16559882	16561881	16561882	16562174	16559882	16562174	hypothetical protein
1123	Plieotropic QTL 11	167	Chr2	LOC_Os02g27980	+	16566380	16568379	16568380	16568842	16566380	16568842	retrotransposon protein, putative, Ty1-copia subclass
1124	Plieotropic QTL 11	168	Chr2	LOC_Os02g27990	-	16575202	16577201	16575001	16575201	16575001	16577201	expressed protein
1125	Plieotropic QTL 11	169	Chr2	LOC_Os02g28010	-	16589598	16591597	16583415	16589597	16583415	16591597	retrotransposon protein, putative, Ty3-gypsy subclass
1126	Plieotropic QTL 11	170	Chr2	LOC_Os02g28020	-	16595222	16597221	16591709	16595221	16591709	16597221	retrotransposon protein, putative, Ty1-copia subclass, expressed
1127	Plieotropic QTL 11	171	Chr2	LOC_Os02g28030	-	16598722	16600721	16596658	16598721	16596658	16600721	expressed protein
1128	Plieotropic QTL 11	172	Chr2	LOC_Os02g28040	-	16612239	16614238	16602668	16612238	16602668	16614238	lipase, putative, expressed
1129	Plieotropic QTL 11	173	Chr2	LOC_Os02g28050	+	16613213	16615212	16615213	16616305	16613213	16616305	hypothetical protein
1130	Plieotropic QTL 11	174	Chr2	LOC_Os02g28074	+	16615378	16617377	16617378	16633889	16615378	16633889	XRN 5-3 exonuclease N-terminus family protein, expressed
1131	Plieotropic QTL 11	175	Chr2	LOC_Os02g28100	+	16636284	16638283	16638284	16638490	16636284	16638490	expressed protein
1132	Plieotropic QTL 11	176	Chr2	LOC_Os02g28110	-	16641281	16643280	16639666	16641280	16639666	16643280	ornithine decarboxylase, putative, expressed
1133	Plieotropic QTL 11	177	Chr2	LOC_Os02g28120	+	16650464	16652463	16652464	16654533	16650464	16654533	retrotransposon, putative, centromere-specific
1134	Plieotropic QTL 11	178	Chr2	LOC_Os02g28130	+	16658894	16660893	16660894	16661495	16658894	16661495	fasciclin-like arabinogalactan protein 8 precursor, putative, expressed
1135	Plieotropic QTL 11	179	Chr2	LOC_Os02g28140	+	16662107	16664106	16664107	16665216	16662107	16665216	expressed protein
1136	Plieotropic QTL 11	180	Chr2	LOC_Os02g28150	+	16668290	16670289	16670290	16671951	16668290	16671951	transposon protein, putative, unclassified, expressed
1137	Plieotropic QTL 11	181	Chr2	LOC_Os02g28160	+	16671466	16673465	16673466	16674141	16671466	16674141	expressed protein
1138	Plieotropic QTL 11	182	Chr2	LOC_Os02g28170	-	16680058	16682057	16678144	16680057	16678144	16682057	transferase family protein, putative, expressed
1139	Plieotropic QTL 11	183	Chr2	LOC_Os02g28180	+	16678405	16680404	16680405	16683082	16678405	16683082	transposon protein, putative, unclassified, expressed
1140	Plieotropic QTL 11	184	Chr2	LOC_Os02g28200	-	16693525	16695524	16691918	16693524	16691918	16695524	transferase family protein, putative, expressed
1141	Plieotropic QTL 11	185	Chr2	LOC_Os02g28210	+	16697311	16699310	16699311	16699598	16697311	16699598	expressed protein
1142	Plieotropic QTL 11	186	Chr2	LOC_Os02g28220	+	16700131	16702130	16702131	16703949	16700131	16703949	transferase family protein, putative, expressed
1143	Plieotropic QTL 11	187	Chr2	LOC_Os02g28230	+	16704938	16706937	16706938	16707243	16704938	16707243	expressed protein
1144	Plieotropic QTL 11	188	Chr2	LOC_Os02g28240	-	16709087	16711086	16707837	16709086	16707837	16711086	transferase family protein, putative, expressed
1145	Plieotropic QTL 11	189	Chr2	LOC_Os02g28250	-	16713055	16715054	16709960	16713054	16709960	16715054	transposon protein, putative, CACTA, En/Spm sub-class, expressed
1146	Plieotropic QTL 11	190	Chr2	LOC_Os02g28260	-	16715681	16717680	16714341	16715680	16714341	16717680	transposon protein, putative, CACTA, En/Spm sub-class
1147	Plieotropic QTL 11	191	Chr2	LOC_Os02g28270	-	16719084	16721083	16718751	16719083	16718751	16721083	expressed protein
1148	Plieotropic QTL 11	192	Chr2	LOC_Os02g28280	-	16722897	16724896	16721215	16722896	16721215	16724896	expressed protein
1149	Plieotropic QTL 11	193	Chr2	LOC_Os02g28290	+	16721633	16723632	16723633	16724146	16721633	16724146	hypothetical protein
1150	Plieotropic QTL 11	194	Chr2	LOC_Os02g28300	+	16724375	16726374	16726375	16727995	16724375	16727995	transferase family protein, putative, expressed
1151	Plieotropic QTL 11	195	Chr2	LOC_Os02g28310	-	16734632	16736631	16732589	16734631	16732589	16736631	expressed protein
1152	Plieotropic QTL 11	196	Chr2	LOC_Os02g28320	+	16734533	16736532	16736533	16738986	16734533	16738986	retrotransposon protein, putative, unclassified, expressed
1153	Plieotropic QTL 11	197	Chr2	LOC_Os02g28330	-	16746310	16748309	16739916	16746309	16739916	16748309	retrotransposon protein, putative, unclassified, expressed
1154	Plieotropic QTL 11	198	Chr2	LOC_Os02g28334	-	16748323	16750322	16747537	16748322	16747537	16750322	expressed protein
1155	Plieotropic QTL 11	199	Chr2	LOC_Os02g28340	+	16748077	16750076	16750077	16751771	16748077	16751771	transferase family protein, putative, expressed
1156	Plieotropic QTL 11	200	Chr2	LOC_Os02g28350	+	16754680	16756679	16756680	16760445	16754680	16760445	retrotransposon protein, putative, Ty1-copia subclass, expressed
1157	Plieotropic QTL 11	201	Chr2	LOC_Os02g28360	+	16760396	16762395	16762396	16762677	16760396	16762677	hypothetical protein
1158	Plieotropic QTL 11	202	Chr2	LOC_Os02g28370	-	16767988	16769987	16765888	16767987	16765888	16769987	transposon protein, putative, CACTA, En/Spm sub-class, expressed
1159	Plieotropic QTL 11	203	Chr2	LOC_Os02g28380	-	16773451	16775450	16770356	16773450	16770356	16775450	transposon protein, putative, CACTA, En/Spm sub-class, expressed
1160	Plieotropic QTL 11	204	Chr2	LOC_Os02g28400	-	16792943	16794942	16783178	16792942	16783178	16794942	retrotransposon protein, putative, unclassified, expressed
1161	Plieotropic QTL 11	205	Chr2	LOC_Os02g28410	+	16803941	16805940	16805941	16807323	16803941	16807323	transferase family protein, putative, expressed
1162	Plieotropic QTL 11	206	Chr2	LOC_Os02g28420	-	16810312	16812311	16807837	16810311	16807837	16812311	transposon protein, putative, Pong sub-class, expressed
1163	Plieotropic QTL 11	207	Chr2	LOC_Os02g28430	-	16811713	16813712	16811341	16811712	16811341	16813712	expressed protein
1164	Plieotropic QTL 11	208	Chr2	LOC_Os02g28450	+	16822620	16824619	16824620	16825069	16822620	16825069	expressed protein
1165	Plieotropic QTL 11	209	Chr2	LOC_Os02g28465	+	16829620	16831619	16831620	16834298	16829620	16834298	expressed protein
1166	Plieotropic QTL 11	210	Chr2	LOC_Os02g28460	-	16831210	16833209	16830245	16831209	16830245	16833209	expressed protein
1167	Plieotropic QTL 11	211	Chr2	LOC_Os02g28470	+	16833055	16835054	16835055	16836519	16833055	16836519	transferase family protein, putative, expressed
1168	Plieotropic QTL 11	212	Chr2	LOC_Os02g28490	+	16846963	16848962	16848963	16850355	16846963	16850355	expressed protein
1169	Plieotropic QTL 11	213	Chr2	LOC_Os02g28500	+	16852496	16854495	16854496	16860835	16852496	16860835	retrotransposon, putative, centromere-specific, expressed
1170	Plieotropic QTL 11	214	Chr2	LOC_Os02g28510	+	16860967	16862966	16862967	16864749	16860967	16864749	retrotransposon protein, putative, Ty3-gypsy subclass, expressed
1171	Plieotropic QTL 11	215	Chr2	LOC_Os02g28520	-	16879383	16881382	16875147	16879382	16875147	16881382	retrotransposon protein, putative, Ty1-copia subclass, expressed
1172	Plieotropic QTL 11	216	Chr2	LOC_Os02g28530	-	16883695	16885694	16881441	16883694	16881441	16885694	expressed protein
1173	Plieotropic QTL 11	217	Chr2	LOC_Os02g28550	+	16887171	16889170	16889171	16892987	16887171	16892987	retrotransposon protein, putative, Ty3-gypsy subclass, expressed
1174	Plieotropic QTL 11	218	Chr2	LOC_Os02g28560	-	16904897	16906896	16903864	16904896	16903864	16906896	hypothetical protein
1175	Plieotropic QTL 11	219	Chr2	LOC_Os02g28570	+	16905714	16907713	16907714	16912612	16905714	16912612	expressed protein
1176	Plieotropic QTL 11	220	Chr2	LOC_Os02g28580	+	16913529	16915528	16915529	16919296	16913529	16919296	expressed protein
1177	Plieotropic QTL 11	221	Chr2	LOC_Os02g28590	+	16920389	16922388	16922389	16923061	16920389	16923061	expressed protein
1178	Plieotropic QTL 11	222	Chr2	LOC_Os02g28600	+	16922023	16924022	16924023	16925375	16922023	16925375	OsFBX50 - F-box domain containing protein, expressed
1179	Plieotropic QTL 11	223	Chr2	LOC_Os02g28610	+	16928967	16930966	16930967	16931656	16928967	16931656	transposon protein, putative, CACTA, En/Spm sub-class, expressed
1180	Plieotropic QTL 11	224	Chr2	LOC_Os02g28620	-	16941226	16943225	16934474	16941225	16934474	16943225	retrotransposon protein, putative, Ty3-gypsy subclass, expressed
1181	Plieotropic QTL 11	225	Chr2	LOC_Os02g28630	+	16940411	16942410	16942411	16946336	16940411	16946336	transposon protein, putative, CACTA, En/Spm sub-class, expressed
1182	Plieotropic QTL 11	226	Chr2	LOC_Os02g28640	+	16945852	16947851	16947852	16948313	16945852	16948313	transposon protein, putative, CACTA, En/Spm sub-class
1183	Plieotropic QTL 11	227	Chr2	LOC_Os02g28650	+	16947213	16949212	16949213	16952912	16947213	16952912	transposon protein, putative, CACTA, En/Spm sub-class, expressed
1184	Plieotropic QTL 11	228	Chr2	LOC_Os02g28660	+	16957497	16959496	16959497	16961622	16957497	16961622	expressed protein
1185	Plieotropic QTL 11	229	Chr2	LOC_Os02g28670	+	16960226	16962225	16962226	16963868	16960226	16963868	expressed protein
1186	Plieotropic QTL 11	230	Chr2	LOC_Os02g28680	+	16964471	16966470	16966471	16968339	16964471	16968339	expressed protein
1187	Plieotropic QTL 11	231	Chr2	LOC_Os02g28690	+	16967172	16969171	16969172	16970284	16967172	16970284	retrotransposon protein, putative, unclassified
1188	Plieotropic QTL 11	232	Chr2	LOC_Os02g28700	-	16971819	16973818	16971289	16971818	16971289	16973818	expressed protein
1189	Plieotropic QTL 11	233	Chr2	LOC_Os02g28720	-	16985655	16987654	16981477	16985654	16981477	16987654	spotted leaf 11, putative, expressed
1190	Plieotropic QTL 11	234	Chr2	LOC_Os02g28730	+	16998884	17000883	17000884	17001453	16998884	17001453	expressed protein
1191	Plieotropic QTL 11	235	Chr2	LOC_Os02g28750	+	17010387	17012386	17012387	17012671	17010387	17012671	retrotransposon protein, putative, Ty3-gypsy subclass
1192	Plieotropic QTL 11	236	Chr2	LOC_Os02g28760	+	17017663	17019662	17019663	17019926	17017663	17019926	expressed protein
1193	Plieotropic QTL 11	237	Chr2	LOC_Os02g28770	+	17019858	17021857	17021858	17025389	17019858	17025389	retrotransposon protein, putative, unclassified, expressed
1194	Plieotropic QTL 11	238	Chr2	LOC_Os02g28780	-	17031153	17033152	17025701	17031152	17025701	17033152	retrotransposon protein, putative, Ty3-gypsy subclass, expressed
1195	Plieotropic QTL 11	239	Chr2	LOC_Os02g28790	-	17031827	17033826	17031248	17031826	17031248	17033826	retrotransposon protein, putative, Ty3-gypsy subclass
1196	Plieotropic QTL 11	240	Chr2	LOC_Os02g28800	+	17031834	17033833	17033834	17034356	17031834	17034356	hypothetical protein
1197	Plieotropic QTL 11	241	Chr2	LOC_Os02g28810	+	17033682	17035681	17035682	17037903	17033682	17037903	ribosomal protein, putative, expressed
1198	Plieotropic QTL 11	242	Chr2	LOC_Os02g28820	+	17037977	17039976	17039977	17041355	17037977	17041355	expressed protein
1199	Plieotropic QTL 11	243	Chr2	LOC_Os02g28830	-	17052032	17054031	17046461	17052031	17046461	17054031	tetratricopeptide repeat domain containing protein, expressed
1200	Plieotropic QTL 11	244	Chr2	LOC_Os02g28840	+	17061384	17063383	17063384	17063836	17061384	17063836	retrotransposon protein, putative, unclassified, expressed
1201	Plieotropic QTL 11	245	Chr2	LOC_Os02g28850	+	17072201	17074200	17074201	17082223	17072201	17082223	Kinesin motor domain domain containing protein, expressed
1202	Plieotropic QTL 11	246	Chr2	LOC_Os02g28860	-	17083908	17085907	17083359	17083907	17083359	17085907	expressed protein
1203	Plieotropic QTL 11	247	Chr2	LOC_Os02g28870	+	17083385	17085384	17085385	17088926	17083385	17088926	U-box domain-containing protein, putative, expressed
1204	Plieotropic QTL 11	248	Chr2	LOC_Os02g28880	+	17089188	17091187	17091188	17092349	17089188	17092349	hypothetical protein
1205	Plieotropic QTL 11	249	Chr2	LOC_Os02g28890	-	17110463	17112462	17109248	17110462	17109248	17112462	retrotransposon protein, putative, Ty3-gypsy subclass
1206	Plieotropic QTL 11	250	Chr2	LOC_Os02g28900	+	17116767	17118766	17118767	17120699	17116767	17120699	cytokinin-O-glucosyltransferase 2, putative, expressed
1207	Plieotropic QTL 11	251	Chr2	LOC_Os02g28910	+	17123267	17125266	17125267	17125752	17123267	17125752	expressed protein
1208	Plieotropic QTL 11	252	Chr2	LOC_Os02g28920	-	17129938	17131937	17128039	17129937	17128039	17131937	transposon protein, putative, unclassified, expressed
1209	Plieotropic QTL 11	253	Chr2	LOC_Os02g28930	+	17130537	17132536	17132537	17132977	17130537	17132977	expressed protein
1210	Plieotropic QTL 11	254	Chr2	LOC_Os02g28940	-	17134805	17136804	17133664	17134804	17133664	17136804	retrotransposon protein, putative, Ty3-gypsy subclass
1211	Plieotropic QTL 11	255	Chr2	LOC_Os02g28950	-	17136927	17138926	17135036	17136926	17135036	17138926	retrotransposon protein, putative, Ty3-gypsy subclass, expressed
1212	Plieotropic QTL 11	256	Chr2	LOC_Os02g28960	-	17139217	17141216	17137413	17139216	17137413	17141216	retrotransposon protein, putative, Ty3-gypsy subclass, expressed
1213	Plieotropic QTL 11	257	Chr2	LOC_Os02g28970	+	17148510	17150509	17150510	17152532	17148510	17152532	expressed protein
1214	Plieotropic QTL 11	258	Chr2	LOC_Os02g28980	-	17160896	17162895	17156430	17160895	17156430	17162895	peptidyl-prolyl isomerase, putative, expressed
1215	Plieotropic QTL 11	259	Chr2	LOC_Os02g28990	-	17164532	17166531	17163807	17164531	17163807	17166531	expressed protein
1216	Plieotropic QTL 11	260	Chr2	LOC_Os02g29000	-	17165998	17167997	17165188	17165997	17165188	17167997	Cupin domain containing protein, expressed
1217	Plieotropic QTL 11	261	Chr2	LOC_Os02g29010	+	17165417	17167416	17167417	17172740	17165417	17172740	retrotransposon protein, putative, unclassified, expressed
1218	Plieotropic QTL 11	262	Chr2	LOC_Os02g29020	+	17173222	17175221	17175222	17175893	17173222	17175893	Cupin domain containing protein, expressed
1219	Plieotropic QTL 11	263	Chr2	LOC_Os02g29030	-	17193551	17195550	17178029	17193550	17178029	17195550	retrotransposon protein, putative, unclassified, expressed
1220	Plieotropic QTL 11	264	Chr2	LOC_Os02g29040	-	17204632	17206631	17196088	17204631	17196088	17206631	ankyrin repeat domain containing protein, putative, expressed
1221	Plieotropic QTL 11	265	Chr2	LOC_Os02g29040	-	17204517	17206516	17196088	17204516	17196088	17206516	ankyrin repeat domain containing protein, putative, expressed
1222	Plieotropic QTL 11	266	Chr2	LOC_Os02g29050	+	17207750	17209749	17209750	17211846	17207750	17211846	retrotransposon protein, putative, unclassified, expressed
1223	Plieotropic QTL 11	267	Chr2	LOC_Os02g29060	-	17214689	17216688	17213373	17214688	17213373	17216688	retrotransposon protein, putative, unclassified, expressed
1224	Plieotropic QTL 11	268	Chr2	LOC_Os02g29070	+	17215534	17217533	17217534	17218463	17215534	17218463	protein kinase domain containing protein, expressed
1225	Plieotropic QTL 11	269	Chr2	LOC_Os02g29080	+	17218247	17220246	17220247	17220789	17218247	17220789	conserved hypothetical protein
1226	Plieotropic QTL 11	270	Chr2	LOC_Os02g29090	+	17221614	17223613	17223614	17227328	17221614	17227328	expressed protein
1227	Plieotropic QTL 11	271	Chr2	LOC_Os02g29110	-	17236296	17238295	17235539	17236295	17235539	17238295	ankyrin repeat family protein, putative, expressed
1228	Plieotropic QTL 11	272	Chr2	LOC_Os02g29120	+	17242391	17244390	17244391	17244732	17242391	17244732	expressed protein
1229	Plieotropic QTL 11	273	Chr2	LOC_Os02g29130	-	17254880	17256879	17245021	17254879	17245021	17256879	ankyrin, putative, expressed
1230	Plieotropic QTL 11	274	Chr2	LOC_Os02g29140	-	17266067	17268066	17257940	17266066	17257940	17268066	ankyrin, putative, expressed
1231	Plieotropic QTL 11	275	Chr2	LOC_Os02g29150	-	17275866	17277865	17271183	17275865	17271183	17277865	OsFBO11 - F-box and other domain containing protein, expressed
1232	Plieotropic QTL 11	276	Chr2	LOC_Os02g29160	-	17290201	17292200	17277253	17290200	17277253	17292200	ankyrin, putative, expressed
1233	Plieotropic QTL 11	277	Chr2	LOC_Os02g29170	+	17291924	17293923	17293924	17295905	17291924	17295905	expressed protein
1234	Plieotropic QTL 11	278	Chr2	LOC_Os02g29180	+	17298829	17300828	17300829	17301347	17298829	17301347	expressed protein
1235	Plieotropic QTL 11	279	Chr2	LOC_Os02g29190	-	17316342	17318341	17309120	17316341	17309120	17318341	ankyrin, putative, expressed
1236	Plieotropic QTL 11	280	Chr2	LOC_Os02g29200	+	17315871	17317870	17317871	17318311	17315871	17318311	expressed protein
1237	Plieotropic QTL 11	281	Chr2	LOC_Os02g29210	-	17335615	17337614	17327565	17335614	17327565	17337614	ankyrin, putative, expressed
1238	Plieotropic QTL 11	282	Chr2	LOC_Os02g29220	+	17335595	17337594	17337595	17342087	17335595	17342087	expressed protein
1239	Plieotropic QTL 11	283	Chr2	LOC_Os02g29230	+	17352840	17354839	17354840	17362939	17352840	17362939	expressed protein
1240	Plieotropic QTL 11	284	Chr2	LOC_Os02g29240	+	17376667	17378666	17378667	17378951	17376667	17378951	expressed protein
1241	Plieotropic QTL 11	285	Chr2	LOC_Os02g29250	-	17380240	17382239	17379535	17380239	17379535	17382239	expressed protein
1242	Plieotropic QTL 11	286	Chr2	LOC_Os02g29260	+	17381670	17383669	17383670	17388760	17381670	17388760	retrotransposon protein, putative, unclassified, expressed
1243	Plieotropic QTL 11	287	Chr2	LOC_Os02g29270	+	17388394	17390393	17390394	17391520	17388394	17391520	retrotransposon protein, putative, unclassified, expressed
1244	Plieotropic QTL 11	288	Chr2	LOC_Os02g29280	-	17398181	17400180	17393429	17398180	17393429	17400180	retrotransposon protein, putative, unclassified, expressed
1245	Plieotropic QTL 11	289	Chr2	LOC_Os02g29290	+	17401474	17403473	17403474	17404715	17401474	17404715	expressed protein
1246	Plieotropic QTL 11	290	Chr2	LOC_Os02g29300	-	17411181	17413180	17406610	17411180	17406610	17413180	expressed protein
1247	Plieotropic QTL 11	291	Chr2	LOC_Os02g29320	+	17414383	17416382	17416383	17419363	17414383	17419363	expressed protein
1248	Plieotropic QTL 11	292	Chr2	LOC_Os02g29310	-	17415727	17417726	17415304	17415726	17415304	17417726	expressed protein
1249	Plieotropic QTL 11	293	Chr2	LOC_Os02g29330	-	17425569	17427568	17420601	17425568	17420601	17427568	transposon protein, putative, unclassified, expressed
1250	Plieotropic QTL 11	294	Chr2	LOC_Os02g29340	+	17426027	17428026	17428027	17431373	17426027	17431373	HSF-type DNA-binding domain containing protein, expressed
1251	Plieotropic QTL 11	295	Chr2	LOC_Os02g29350	-	17437142	17439141	17435851	17437141	17435851	17439141	expressed protein
1252	Plieotropic QTL 11	296	Chr2	LOC_Os02g29370	-	17445594	17447593	17443434	17445593	17443434	17447593	transposon protein, putative, Mariner sub-class, expressed
1253	Plieotropic QTL 11	297	Chr2	LOC_Os02g29380	+	17444354	17446353	17446354	17455159	17444354	17455159	expressed protein
1254	Plieotropic QTL 11	298	Chr2	LOC_Os02g29390	-	17457182	17459181	17456296	17457181	17456296	17459181	expressed protein
1255	Plieotropic QTL 11	299	Chr2	LOC_Os02g29400	+	17462020	17464019	17464020	17464689	17462020	17464689	expressed protein
1256	Plieotropic QTL 11	300	Chr2	LOC_Os02g29410	-	17473612	17475611	17465364	17473611	17465364	17475611	transposon protein, putative, unclassified, expressed
1257	Plieotropic QTL 11	301	Chr2	LOC_Os02g29430	+	17481640	17483639	17483640	17483930	17481640	17483930	expressed protein
1258	Plieotropic QTL 11	302	Chr2	LOC_Os02g29440	-	17485822	17487821	17484918	17485821	17484918	17487821	expressed protein
1259	Plieotropic QTL 11	303	Chr2	LOC_Os02g29450	+	17486046	17488045	17488046	17488507	17486046	17488507	expressed protein
1260	Plieotropic QTL 11	304	Chr2	LOC_Os02g29464	-	17507787	17509786	17489974	17507786	17489974	17509786	RecF/RecN/SMC N terminal domain containing protein, expressed
1261	Plieotropic QTL 11	305	Chr2	LOC_Os02g29480	-	17515735	17517734	17510315	17515734	17510315	17517734	RNA-binding protein-like, putative, expressed
1262	Plieotropic QTL 11	306	Chr2	LOC_Os02g29490	+	17517373	17519372	17519373	17519630	17517373	17519630	hypothetical protein
1263	Plieotropic QTL 11	307	Chr2	LOC_Os02g29500	-	17521654	17523653	17520421	17521653	17520421	17523653	expressed protein
1264	Plieotropic QTL 11	308	Chr2	LOC_Os02g29510	+	17525550	17527549	17527550	17539534	17525550	17539534	DUF803 domain containing, putative, expressed
1265	Plieotropic QTL 11	309	Chr2	LOC_Os02g29520	-	17542191	17544190	17541777	17542190	17541777	17544190	hypothetical protein
1266	Plieotropic QTL 11	310	Chr2	LOC_Os02g29530	-	17562805	17564804	17559217	17562804	17559217	17564804	glycosyl transferase 8 domain containing protein, putative, expressed
1267	Plieotropic QTL 11	311	Chr2	LOC_Os02g29540	-	17564741	17566740	17564339	17564740	17564339	17566740	expressed protein
1268	Plieotropic QTL 12	1	Chr2	LOC_Os02g40490	+	24558176	24560175	24560176	24563246	24558176	24563246	expressed protein
1269	Plieotropic QTL 12	2	Chr2	LOC_Os02g40500	+	24564319	24566318	24566319	24568216	24564319	24568216	OsGrx_C2.1 - glutaredoxin subgroup I, expressed
1270	Plieotropic QTL 12	3	Chr2	LOC_Os02g40510	+	24567294	24569293	24569294	24572560	24567294	24572560	response regulator receiver domain containing protein, expressed
1271	Plieotropic QTL 12	4	Chr2	LOC_Os02g40514	-	24575338	24577337	24573390	24575337	24573390	24577337	h/ACA ribonucleoprotein complex subunit 3, putative, expressed
1272	Plieotropic QTL 12	5	Chr2	LOC_Os02g40514	-	24575345	24577344	24573390	24575344	24573390	24577344	h/ACA ribonucleoprotein complex subunit 3, putative, expressed
1273	Plieotropic QTL 12	6	Chr2	LOC_Os02g40520	+	24575977	24577976	24577977	24578396	24575977	24578396	expressed protein
1274	Plieotropic QTL 12	7	Chr2	LOC_Os02g40530	-	24582528	24584527	24580382	24582527	24580382	24584527	MYB family transcription factor, putative, expressed
1275	Plieotropic QTL 12	8	Chr2	LOC_Os02g40540	-	24593478	24595477	24592336	24593477	24592336	24595477	expressed protein
1276	Plieotropic QTL 12	9	Chr2	LOC_Os02g40550	+	24593175	24595174	24595175	24596968	24593175	24596968	Lung seven transmembrane receptor domain containing protein, putative, expressed
1277	Plieotropic QTL 12	10	Chr2	LOC_Os02g40560	-	24597887	24599886	24597170	24597886	24597170	24599886	expressed protein
1278	Plieotropic QTL 12	11	Chr2	LOC_Os02g40570	+	24597772	24599771	24599772	24605729	24597772	24605729	retrotransposon protein, putative, Ty3-gypsy subclass, expressed
1279	Plieotropic QTL 12	12	Chr2	LOC_Os02g40580	-	24618280	24620279	24611775	24618279	24611775	24620279	retrotransposon protein, putative, Ty3-gypsy subclass, expressed
1280	Plieotropic QTL 12	13	Chr2	LOC_Os02g40590	-	24625386	24627385	24624747	24625385	24624747	24627385	expressed protein
1281	Plieotropic QTL 12	14	Chr2	LOC_Os02g40600	-	24627945	24629944	24627210	24627944	24627210	24629944	expressed protein
1282	Plieotropic QTL 12	15	Chr2	LOC_Os02g40610	-	24631311	24633310	24628895	24631310	24628895	24633310	expressed protein
1283	Plieotropic QTL 12	16	Chr2	LOC_Os02g40620	-	24632549	24634548	24631805	24632548	24631805	24634548	expressed protein
1284	Plieotropic QTL 12	17	Chr2	LOC_Os02g40630	-	24636000	24637999	24635562	24635999	24635562	24637999	expressed protein
1285	Plieotropic QTL 12	18	Chr2	LOC_Os02g40640	-	24641982	24643981	24641283	24641981	24641283	24643981	expressed protein
1286	Plieotropic QTL 12	19	Chr2	LOC_Os02g40650	+	24641393	24643392	24643393	24644058	24641393	24644058	expressed protein
1287	Plieotropic QTL 12	20	Chr2	LOC_Os02g40664	-	24651205	24653204	24645498	24651204	24645498	24653204	zinc finger family protein, putative, expressed
1288	Plieotropic QTL 12	21	Chr2	LOC_Os02g40680	+	24665251	24667250	24667251	24670792	24665251	24670792	mis12 protein, expressed
1289	Plieotropic QTL 12	22	Chr2	LOC_Os02g40690	+	24669195	24671194	24671195	24671954	24669195	24671954	expressed protein
1290	Plieotropic QTL 12	23	Chr2	LOC_Os02g40700	+	24674363	24676362	24676363	24677364	24674363	24677364	enzyme of the cupin superfamily protein, putative, expressed
1291	Plieotropic QTL 12	24	Chr2	LOC_Os02g40710	+	24681633	24683632	24683633	24685205	24681633	24685205	ammonium transporter protein, putative, expressed
1292	Plieotropic QTL 12	25	Chr2	LOC_Os02g40720	-	24687581	24689580	24686785	24687580	24686785	24689580	expressed protein
1293	Plieotropic QTL 12	26	Chr2	LOC_Os02g40730	+	24688884	24690883	24690884	24692884	24688884	24692884	ammonium transporter protein, putative, expressed
1294	Plieotropic QTL 12	27	Chr2	LOC_Os02g40750	-	24698449	24700448	24696856	24698448	24696856	24700448	pentatricopeptide domain containing protein, putative, expressed
1295	Plieotropic QTL 12	28	Chr2	LOC_Os02g40760	-	24701679	24703678	24700974	24701678	24700974	24703678	expressed protein
1296	Plieotropic QTL 12	29	Chr2	LOC_Os02g40770	+	24705985	24707984	24707985	24717301	24705985	24717301	SET domain containing protein, expressed
1297	Plieotropic QTL 12	30	Chr2	LOC_Os02g40770	+	24706074	24708073	24708074	24717301	24706074	24717301	SET domain containing protein, expressed
1298	Plieotropic QTL 12	31	Chr2	LOC_Os02g40784	-	24724121	24726120	24718047	24724120	24718047	24726120	WAX2, putative, expressed
1299	Plieotropic QTL 12	32	Chr2	LOC_Os02g40784	-	24724105	24726104	24718047	24724104	24718047	24726104	WAX2, putative, expressed
1300	Plieotropic QTL 12	33	Chr2	LOC_Os02g40800	+	24722834	24724833	24724834	24725502	24722834	24725502	expressed protein
1301	Plieotropic QTL 12	34	Chr2	LOC_Os02g40810	-	24733172	24735171	24728245	24733171	24728245	24735171	Zinc finger, ZZ type domain containing protein, expressed
1302	Plieotropic QTL 12	35	Chr2	LOC_Os02g40820	-	24739294	24741293	24736978	24739293	24736978	24741293	expressed protein
1303	Plieotropic QTL 12	36	Chr2	LOC_Os02g40820	-	24739294	24741293	24738041	24739293	24738041	24741293	expressed protein
1304	Plieotropic QTL 12	37	Chr2	LOC_Os02g40830	+	24739749	24741748	24741749	24747965	24739749	24747965	succinyl-CoA ligase beta-chain, mitochondrial precursor, putative, expressed
1305	Plieotropic QTL 12	38	Chr2	LOC_Os02g40840	-	24754920	24756919	24749442	24754919	24749442	24756919	alcohol oxidase, putative, expressed
1306	Plieotropic QTL 12	39	Chr2	LOC_Os02g40850	-	24765293	24767292	24762747	24765292	24762747	24767292	retrotransposon protein, putative, unclassified
1307	Plieotropic QTL 12	40	Chr2	LOC_Os02g40860	+	24764807	24766806	24766807	24772750	24764807	24772750	CK1_CaseinKinase_1.5 - CK1 includes the casein kinase 1 kinases, expressed
1308	Plieotropic QTL 12	41	Chr2	LOC_Os02g40870	-	24775081	24777080	24773421	24775080	24773421	24777080	phosphatidylinositol N-acetylglucosaminyltransferase subunit C, putative, expressed
1309	Plieotropic QTL 12	42	Chr2	LOC_Os02g40880	-	24779638	24781637	24777727	24779637	24777727	24781637	ribosomal protein L14, putative, expressed
1310	Plieotropic QTL 12	43	Chr2	LOC_Os02g40890	+	24778566	24780565	24780566	24782489	24778566	24782489	GLTP domain containing protein, putative, expressed
1311	Plieotropic QTL 12	44	Chr2	LOC_Os02g40900	-	24786566	24788565	24783195	24786565	24783195	24788565	RNA recognition motif containing protein, putative, expressed
1312	Plieotropic QTL 12	45	Chr2	LOC_Os02g40910	-	24790066	24792065	24789531	24790065	24789531	24792065	hypothetical protein
1313	Plieotropic QTL 12	46	Chr2	LOC_Os02g40920	+	24793232	24795231	24795232	24798456	24793232	24798456	transposon protein, putative, CACTA, En/Spm sub-class, expressed
1314	Plieotropic QTL 13	1	Chr3	LOC_Os03g25980	+	14876752	14878751	14878752	14883625	14876752	14883625	polypyrimidine tract-binding protein, putative, expressed
1315	Plieotropic QTL 13	2	Chr3	LOC_Os03g25984	+	14887082	14889081	14889082	14889645	14887082	14889645	hypothetical protein
1316	Plieotropic QTL 13	3	Chr3	LOC_Os03g25990	+	14892714	14894713	14894714	14896384	14892714	14896384	expansin precursor, putative, expressed
1317	Plieotropic QTL 13	4	Chr3	LOC_Os03g26000	+	14897827	14899826	14899827	14906973	14897827	14906973	expressed protein
1318	Plieotropic QTL 13	5	Chr3	LOC_Os03g26010	-	14908961	14910960	14907585	14908960	14907585	14910960	retrotransposon protein, putative, unclassified, expressed
1319	Plieotropic QTL 13	6	Chr3	LOC_Os03g26020	-	14913039	14915038	14909429	14913038	14909429	14915038	retrotransposon protein, putative, unclassified, expressed
1320	Plieotropic QTL 13	7	Chr3	LOC_Os03g26030	+	14913547	14915546	14915547	14924274	14913547	14924274	expressed protein
1321	Plieotropic QTL 13	8	Chr3	LOC_Os03g26044	-	14930397	14932396	14925198	14930396	14925198	14932396	CSLA5 - cellulose synthase-like family A; mannan synthase, expressed
1322	Plieotropic QTL 13	9	Chr3	LOC_Os03g26060	+	14931874	14933873	14933874	14935758	14931874	14935758	expressed protein
1323	Plieotropic QTL 13	10	Chr3	LOC_Os03g26070	+	14934675	14936674	14936675	14938019	14934675	14938019	expressed protein
1324	Plieotropic QTL 13	11	Chr3	LOC_Os03g26080	+	14936457	14938456	14938457	14942303	14936457	14942303	nucleoside-triphosphatase, putative, expressed
1325	Plieotropic QTL 13	12	Chr3	LOC_Os03g26090	+	14944645	14946644	14946645	14953481	14944645	14953481	GPI-anchored wall transfer protein 1, putative, expressed
1326	Plieotropic QTL 13	13	Chr3	LOC_Os03g26100	+	14952865	14954864	14954865	14955539	14952865	14955539	transposon protein, putative, unclassified, expressed
1327	Plieotropic QTL 13	14	Chr3	LOC_Os03g26120	-	14964628	14966627	14963727	14964627	14963727	14966627	hypothetical protein
1328	Plieotropic QTL 13	15	Chr3	LOC_Os03g26130	+	14965599	14967598	14967599	14968522	14965599	14968522	MYB family transcription factor, putative, expressed
1329	Plieotropic QTL 13	16	Chr3	LOC_Os03g26180	-	14988686	14990685	14988410	14988685	14988410	14990685	expressed protein
1330	Plieotropic QTL 13	17	Chr3	LOC_Os03g26200	+	14990817	14992816	14992817	14997413	14990817	14997413	methyltransferase, putative, expressed
1331	Plieotropic QTL 13	18	Chr3	LOC_Os03g26190	-	14992485	14994484	14992307	14992484	14992307	14994484	hypothetical protein
1332	Plieotropic QTL 13	19	Chr3	LOC_Os03g26210	+	14998062	15000061	15000062	15002205	14998062	15002205	helix-loop-helix DNA-binding domain containing protein, expressed
1333	Plieotropic QTL 13	20	Chr3	LOC_Os03g26220	-	15004564	15006563	15002518	15004563	15002518	15006563	expressed protein
1334	Plieotropic QTL 13	21	Chr3	LOC_Os03g26229	+	15003895	15005894	15005895	15008260	15003895	15008260	40S ribosomal protein S9-1, putative, expressed
1335	Plieotropic QTL 13	22	Chr3	LOC_Os03g26240	-	15009454	15011453	15008755	15009453	15008755	15011453	hypothetical protein
1336	Plieotropic QTL 13	23	Chr3	LOC_Os03g26250	+	15009162	15011161	15011162	15011736	15009162	15011736	expressed protein
1337	Plieotropic QTL 13	24	Chr3	LOC_Os03g26260	+	15013806	15015805	15015806	15023305	15013806	15023305	NB-ARC domain containing protein, expressed
1338	Plieotropic QTL 13	25	Chr3	LOC_Os03g26280	+	15027694	15029693	15029694	15030959	15027694	15030959	expressed protein
1339	Plieotropic QTL 13	26	Chr3	LOC_Os03g26290	+	15032720	15034719	15034720	15038797	15032720	15038797	retrotransposon protein, putative, unclassified, expressed
1340	Plieotropic QTL 13	27	Chr3	LOC_Os03g26300	+	15037317	15039316	15039317	15039856	15037317	15039856	zinc finger, C3HC4 type domain containing protein, expressed
1341	Plieotropic QTL 13	28	Chr3	LOC_Os03g26310	-	15042399	15044398	15041535	15042398	15041535	15044398	expressed protein
1342	Plieotropic QTL 13	29	Chr3	LOC_Os03g26329	+	15044064	15046063	15046064	15056917	15044064	15056917	retrotransposon protein, putative, unclassified, expressed
1343	Plieotropic QTL 13	30	Chr3	LOC_Os03g26350	+	15062192	15064191	15064192	15070516	15062192	15070516	transposon protein, putative, CACTA, En/Spm sub-class, expressed
1344	Plieotropic QTL 13	31	Chr3	LOC_Os03g26360	+	15068812	15070811	15070812	15075288	15068812	15075288	expressed protein
1345	Plieotropic QTL 13	32	Chr3	LOC_Os03g26370	+	15074060	15076059	15076060	15076626	15074060	15076626	zinc finger, C3HC4 type domain containing protein, expressed
1346	Plieotropic QTL 13	33	Chr3	LOC_Os03g26380	-	15080638	15082637	15077702	15080637	15077702	15082637	transposon protein, putative, unclassified, expressed
1347	Plieotropic QTL 13	34	Chr3	LOC_Os03g26390	+	15079868	15081867	15081868	15088005	15079868	15088005	retrotransposon protein, putative, Ty3-gypsy subclass, expressed
1348	Plieotropic QTL 13	35	Chr3	LOC_Os03g26400	-	15091219	15093218	15088294	15091218	15088294	15093218	retrotransposon protein, putative, Ty3-gypsy subclass
1349	Plieotropic QTL 13	36	Chr3	LOC_Os03g26420	+	15095117	15097116	15097117	15097779	15095117	15097779	zinc finger, C3HC4 type domain containing protein, expressed
1350	Plieotropic QTL 13	37	Chr3	LOC_Os03g26430	-	15102435	15104434	15100555	15102434	15100555	15104434	aldose 1-epimerase, putative, expressed
1351	Plieotropic QTL 13	38	Chr3	LOC_Os03g26440	+	15104637	15106636	15106637	15113611	15104637	15113611	tRNA pseudouridine synthase family protein, putative, expressed
1352	Plieotropic QTL 13	39	Chr3	LOC_Os03g26450	+	15113090	15115089	15115090	15118345	15113090	15118345	F-actin-capping protein subunit beta, putative, expressed
1353	Plieotropic QTL 13	40	Chr3	LOC_Os03g26460	-	15121530	15123529	15118428	15121529	15118428	15123529	CS domain containing protein, putative, expressed
1354	Plieotropic QTL 13	41	Chr3	LOC_Os03g26470	+	15119861	15121860	15121861	15122308	15119861	15122308	expressed protein
1355	Plieotropic QTL 13	42	Chr3	LOC_Os03g26480	+	15122421	15124420	15124421	15127058	15122421	15127058	expressed protein
1356	Plieotropic QTL 13	43	Chr3	LOC_Os03g26490	-	15128250	15130249	15127252	15128249	15127252	15130249	expressed protein
1357	Plieotropic QTL 13	44	Chr3	LOC_Os03g26500	-	15132303	15134302	15131388	15132302	15131388	15134302	expressed protein
1358	Plieotropic QTL 14	1	Chr3	LOC_Os03g37650	-	20886590	20888589	20881619	20886589	20881619	20888589	retrotransposon protein, putative, Ty1-copia subclass, expressed
1359	Plieotropic QTL 14	2	Chr3	LOC_Os03g37670	-	20895055	20897054	20891504	20895054	20891504	20897054	OsMADS86 - MADS-box family gene with M-gamma type-box, expressed
1360	Plieotropic QTL 14	3	Chr3	LOC_Os03g37680	-	20899630	20901629	20897518	20899629	20897518	20901629	expressed protein
1361	Plieotropic QTL 14	4	Chr3	LOC_Os03g37690	+	20899689	20901688	20901689	20902867	20899689	20902867	retrotransposon protein, putative, unclassified
1362	Plieotropic QTL 14	5	Chr3	LOC_Os03g37700	+	20904856	20906855	20906856	20908528	20904856	20908528	retrotransposon protein, putative, unclassified, expressed
1363	Plieotropic QTL 14	6	Chr3	LOC_Os03g37710	-	20911036	20913035	20909329	20911035	20909329	20913035	conserved hypothetical protein
1364	Plieotropic QTL 14	7	Chr3	LOC_Os03g37720	-	20917411	20919410	20913610	20917410	20913610	20919410	NBS-LRR type disease resistance protein Rps1-k-1, putative, expressed
1365	Plieotropic QTL 14	8	Chr3	LOC_Os03g37730	+	20921581	20923580	20923581	20925515	20921581	20925515	expressed protein
1366	Plieotropic QTL 14	9	Chr3	LOC_Os03g37736	-	20927331	20929330	20926127	20927330	20926127	20929330	hypothetical protein
1367	Plieotropic QTL 14	10	Chr3	LOC_Os03g37742	-	20928705	20930704	20927526	20928704	20927526	20930704	transposon protein, putative, CACTA, En/Spm sub-class
1368	Plieotropic QTL 14	11	Chr3	LOC_Os03g37750	-	20934926	20936925	20931686	20934925	20931686	20936925	transposon protein, putative, CACTA, En/Spm sub-class, expressed
1369	Plieotropic QTL 14	12	Chr3	LOC_Os03g37760	+	20935122	20937121	20937122	20937567	20935122	20937567	expressed protein
1370	Plieotropic QTL 14	13	Chr3	LOC_Os03g37770	+	20937881	20939880	20939881	20940456	20937881	20940456	expressed protein
1371	Plieotropic QTL 14	14	Chr3	LOC_Os03g37780	-	20948630	20950629	20945028	20948629	20945028	20950629	expressed protein
1372	Plieotropic QTL 14	15	Chr3	LOC_Os03g37790	+	20951986	20953985	20953986	20957795	20951986	20957795	hAT dimerisation domain-containing protein, putative, expressed
1373	Plieotropic QTL 14	16	Chr3	LOC_Os03g37800	-	20960750	20962749	20960250	20960749	20960250	20962749	retrotransposon protein, putative, unclassified, expressed
1374	Plieotropic QTL 14	17	Chr3	LOC_Os03g37810	-	20962191	20964190	20961327	20962190	20961327	20964190	expressed protein
1375	Plieotropic QTL 14	18	Chr3	LOC_Os03g37820	-	20964742	20966741	20964457	20964741	20964457	20966741	expressed protein
1376	Plieotropic QTL 14	19	Chr3	LOC_Os03g37830	-	20985760	20987759	20978618	20985759	20978618	20987759	potassium transporter, putative, expressed
1377	Plieotropic QTL 14	20	Chr3	LOC_Os03g37840	-	21007630	21009629	21002792	21007629	21002792	21009629	potassium transporter, putative, expressed
1378	Plieotropic QTL 14	21	Chr3	LOC_Os03g37850	+	21010877	21012876	21012877	21015630	21010877	21015630	expressed protein
1379	Plieotropic QTL 14	22	Chr3	LOC_Os03g37860	-	21021666	21023665	21019949	21021665	21019949	21023665	hypothetical protein
1380	Plieotropic QTL 14	23	Chr3	LOC_Os03g37864	+	21028439	21030438	21030439	21031333	21028439	21031333	expressed protein
1381	Plieotropic QTL 14	24	Chr3	LOC_Os03g37869	-	21036708	21038707	21036447	21036707	21036447	21038707	expressed protein
1382	Plieotropic QTL 14	25	Chr3	LOC_Os03g37878	-	21038298	21040297	21037194	21038297	21037194	21040297	expressed protein
1383	Plieotropic QTL 14	26	Chr3	LOC_Os03g37890	+	21040875	21042874	21042875	21045568	21040875	21045568	retrotransposon protein, putative, unclassified, expressed
1384	Plieotropic QTL 14	27	Chr3	LOC_Os03g37900	+	21048297	21050296	21050297	21050710	21048297	21050710	scarecrow transcription factor family protein, putative
1385	Plieotropic QTL 14	28	Chr3	LOC_Os03g37915	-	21055528	21057527	21053709	21055527	21053709	21057527	expressed protein
1386	Plieotropic QTL 14	29	Chr3	LOC_Os03g37920	-	21059991	21061990	21056815	21059990	21056815	21061990	transposon protein, putative, unclassified, expressed
1387	Plieotropic QTL 14	30	Chr3	LOC_Os03g37930	-	21064969	21066968	21060413	21064968	21060413	21066968	potassium transporter, putative, expressed
1388	Plieotropic QTL 14	31	Chr3	LOC_Os03g37940	+	21064553	21066552	21066553	21067023	21064553	21067023	expressed protein
1389	Plieotropic QTL 14	32	Chr3	LOC_Os03g37950	+	21076321	21078320	21078321	21080790	21076321	21080790	proteasome subunit, putative, expressed
1390	Plieotropic QTL 14	33	Chr3	LOC_Os03g37954	+	21079361	21081360	21081361	21081962	21079361	21081962	expressed protein
1391	Plieotropic QTL 14	34	Chr3	LOC_Os03g37960	-	21084239	21086238	21082861	21084238	21082861	21086238	acyl CoA binding protein, putative, expressed
1392	Plieotropic QTL 14	35	Chr3	LOC_Os03g37970	-	21088566	21090565	21086229	21088565	21086229	21090565	ribosomal protein L13, putative, expressed
1393	Plieotropic QTL 14	36	Chr3	LOC_Os03g37984	+	21089937	21091936	21091937	21097009	21089937	21097009	amino acid permease family protein, putative, expressed
1394	Plieotropic QTL 14	37	Chr3	LOC_Os03g38000	-	21100044	21102043	21097507	21100043	21097507	21102043	40S ribosomal protein S3-1, putative, expressed
1395	Plieotropic QTL 14	38	Chr3	LOC_Os03g38010	-	21106013	21108012	21102128	21106012	21102128	21108012	nuf2 family protein, expressed
1396	Plieotropic QTL 14	39	Chr3	LOC_Os03g38020	+	21106764	21108763	21108764	21112367	21106764	21112367	mps one binder kinase activator-like 1A, putative, expressed
1397	Plieotropic QTL 14	40	Chr3	LOC_Os03g38040	+	21113935	21115934	21115935	21116456	21113935	21116456	expressed protein
1398	Plieotropic QTL 14	41	Chr3	LOC_Os03g38050	-	21123457	21125456	21117886	21123456	21117886	21125456	galactosyltransferase, putative, expressed
1399	Plieotropic QTL 14	42	Chr3	LOC_Os03g38070	+	21130354	21132353	21132354	21135177	21130354	21135177	retrotransposon protein, putative, unclassified, expressed
1400	Plieotropic QTL 14	43	Chr3	LOC_Os03g38076	-	21137935	21139934	21135645	21137934	21135645	21139934	retrotransposon protein, putative, Ty3-gypsy subclass, expressed
1401	Plieotropic QTL 14	44	Chr3	LOC_Os03g38082	-	21141739	21143738	21138957	21141738	21138957	21143738	retrotransposon protein, putative, Ty3-gypsy subclass
1402	Plieotropic QTL 14	45	Chr3	LOC_Os03g38090	+	21142602	21144601	21144602	21144904	21142602	21144904	expressed protein
1403	Plieotropic QTL 14	46	Chr3	LOC_Os03g38094	-	21148555	21150554	21146363	21148554	21146363	21150554	hypothetical protein
1404	Plieotropic QTL 14	47	Chr3	LOC_Os03g38100	+	21152874	21154873	21154874	21156804	21152874	21156804	retrotransposon, putative, centromere-specific, expressed
1405	Plieotropic QTL 14	48	Chr3	LOC_Os03g38110	+	21155677	21157676	21157677	21158604	21155677	21158604	retrotransposon, putative, centromere-specific
1406	Plieotropic QTL 14	49	Chr3	LOC_Os03g38120	-	21170678	21172677	21169730	21170677	21169730	21172677	expressed protein
1407	Plieotropic QTL 14	50	Chr3	LOC_Os03g38130	-	21174728	21176727	21173039	21174727	21173039	21176727	conserved hypothetical protein
1408	Plieotropic QTL 14	51	Chr3	LOC_Os03g38140	+	21175395	21177394	21177395	21178461	21175395	21178461	expressed protein
1409	Plieotropic QTL 14	52	Chr3	LOC_Os03g38150	-	21180037	21182036	21179455	21180036	21179455	21182036	expressed protein
1410	Plieotropic QTL 14	53	Chr3	LOC_Os03g38170	+	21196249	21198248	21198249	21199192	21196249	21199192	expressed protein
1411	Plieotropic QTL 14	54	Chr3	LOC_Os03g38190	+	21202084	21204083	21204084	21208763	21202084	21208763	retrotransposon, putative, centromere-specific
1412	Plieotropic QTL 14	55	Chr3	LOC_Os03g38210	+	21210849	21212848	21212849	21215801	21210849	21215801	MYB family transcription factor, putative, expressed
1413	Plieotropic QTL 14	56	Chr3	LOC_Os03g38200	-	21211850	21213849	21211052	21211849	21211052	21213849	hypothetical protein
1414	Plieotropic QTL 14	57	Chr3	LOC_Os03g38230	-	21225937	21227936	21223996	21225936	21223996	21227936	peptidase M50 family protein, putative, expressed
1415	Plieotropic QTL 14	58	Chr3	LOC_Os03g38240	+	21226696	21228695	21228696	21232201	21226696	21232201	expressed protein
1416	Plieotropic QTL 14	59	Chr3	LOC_Os03g38250	+	21231600	21233599	21233600	21237936	21231600	21237936	disease resistance RPP13-like protein 1, putative, expressed
1417	Plieotropic QTL 14	60	Chr3	LOC_Os03g38260	-	21240863	21242862	21238601	21240862	21238601	21242862	60S ribosomal protein L19-3, putative, expressed
1418	Plieotropic QTL 14	61	Chr3	LOC_Os03g38270	+	21240807	21242806	21242807	21245800	21240807	21245800	retrotransposon protein, putative, unclassified, expressed
1419	Plieotropic QTL 14	62	Chr3	LOC_Os03g38284	-	21252216	21254215	21246415	21252215	21246415	21254215	retrotransposon protein, putative, unclassified, expressed
1420	Plieotropic QTL 14	63	Chr3	LOC_Os03g38300	-	21254241	21256240	21253779	21254240	21253779	21256240	retrotransposon protein, putative, Ty3-gypsy subclass, expressed
1421	Plieotropic QTL 14	64	Chr3	LOC_Os03g38310	+	21258576	21260575	21260576	21262626	21258576	21262626	retrotransposon protein, putative, unclassified
1422	Plieotropic QTL 14	65	Chr3	LOC_Os03g38320	+	21264008	21266007	21266008	21266561	21264008	21266561	expressed protein
1423	Plieotropic QTL 14	66	Chr3	LOC_Os03g38330	+	21266409	21268408	21268409	21272412	21266409	21272412	disease resistance RPP13-like protein 1, putative, expressed
1424	Plieotropic QTL 14	67	Chr3	LOC_Os03g38350	-	21276199	21278198	21275399	21276198	21275399	21278198	expressed protein
1425	Plieotropic QTL 14	68	Chr3	LOC_Os03g38359	+	21286410	21288409	21288410	21289124	21286410	21289124	expressed protein
1426	Plieotropic QTL 14	69	Chr3	LOC_Os03g38370	-	21303282	21305281	21301989	21303281	21301989	21305281	transposon protein, putative, CACTA, En/Spm sub-class, expressed
1427	Plieotropic QTL 14	70	Chr3	LOC_Os03g38375	-	21306130	21308129	21303435	21306129	21303435	21308129	expressed protein
1428	Plieotropic QTL 14	71	Chr3	LOC_Os03g38390	-	21313521	21315520	21306658	21313520	21306658	21315520	GDSL-like lipase/acylhydrolase, putative, expressed
1429	Plieotropic QTL 14	72	Chr3	LOC_Os03g38400	-	21315764	21317763	21315330	21315763	21315330	21317763	GDSL-motif lipase/hydrolase family protein, putative, expressed
1430	Plieotropic QTL 14	73	Chr3	LOC_Os03g38410	-	21322325	21324324	21321247	21322324	21321247	21324324	expressed protein
1431	Plieotropic QTL 14	74	Chr3	LOC_Os03g38430	-	21332522	21334521	21330785	21332521	21330785	21334521	retrotransposon protein, putative, Ty3-gypsy subclass, expressed
1432	Plieotropic QTL 14	75	Chr3	LOC_Os03g38440	+	21332814	21334813	21334814	21337848	21332814	21337848	transposon protein, putative, unclassified, expressed
1433	Plieotropic QTL 14	76	Chr3	LOC_Os03g38450	+	21342825	21344824	21344825	21346870	21342825	21346870	expressed protein
1434	Plieotropic QTL 14	77	Chr3	LOC_Os03g38470	+	21351518	21353517	21353518	21356813	21351518	21356813	GDSL-like lipase/acylhydrolase, putative, expressed
1435	Plieotropic QTL 14	78	Chr3	LOC_Os03g38480	+	21356014	21358013	21358014	21362078	21356014	21362078	expressed protein
1436	Plieotropic QTL 14	79	Chr3	LOC_Os03g38490	+	21361895	21363894	21363895	21368916	21361895	21368916	DAG protein, chloroplast precursor, putative, expressed
1437	Plieotropic QTL 14	80	Chr3	LOC_Os03g38500	+	21369243	21371242	21371243	21375804	21369243	21375804	expressed protein
1438	Plieotropic QTL 14	81	Chr3	LOC_Os03g38520	+	21376137	21378136	21378137	21382233	21376137	21382233	expressed protein
1439	Plieotropic QTL 14	82	Chr3	LOC_Os03g38510	-	21377387	21379386	21376503	21377386	21376503	21379386	expressed protein
1440	Plieotropic QTL 14	83	Chr3	LOC_Os03g38530	+	21383183	21385182	21385183	21389824	21383183	21389824	transposon protein, putative, unclassified, expressed
1441	Plieotropic QTL 14	84	Chr3	LOC_Os03g38540	+	21390894	21392893	21392894	21395039	21390894	21395039	folic acid binding protein, putative, expressed
1442	Plieotropic QTL 14	85	Chr3	LOC_Os03g38534	-	21392981	21394980	21392097	21392980	21392097	21394980	expressed protein
1443	Plieotropic QTL 14	86	Chr3	LOC_Os03g38550	+	21394081	21396080	21396081	21396440	21394081	21396440	retrotransposon protein, putative, unclassified
1444	Plieotropic QTL 14	87	Chr3	LOC_Os03g38560	+	21395567	21397566	21397567	21400605	21395567	21400605	retrotransposon protein, putative, unclassified, expressed
1445	Plieotropic QTL 14	88	Chr3	LOC_Os03g38570	-	21407404	21409403	21401231	21407403	21401231	21409403	retrotransposon protein, putative, unclassified, expressed
1446	Plieotropic QTL 14	89	Chr3	LOC_Os03g38580	-	21411260	21413259	21409003	21411259	21409003	21413259	pentatricopeptide, putative, expressed
1447	Plieotropic QTL 14	90	Chr3	LOC_Os03g38590	-	21420551	21422550	21416155	21420550	21416155	21422550	secretory carrier-associated membrane protein 4, putative, expressed
1448	Plieotropic QTL 14	91	Chr3	LOC_Os03g38600	-	21425468	21427467	21420949	21425467	21420949	21427467	secretory carrier-associated membrane protein, putative, expressed
1449	Plieotropic QTL 14	92	Chr3	LOC_Os03g38620	+	21428261	21430260	21430261	21433994	21428261	21433994	retrotransposon protein, putative, unclassified, expressed
1450	Plieotropic QTL 14	93	Chr3	LOC_Os03g38610	-	21429271	21431270	21428521	21429270	21428521	21431270	OsMADS87 - MADS-box family gene with M-gamma type-box, expressed
1451	Plieotropic QTL 14	94	Chr3	LOC_Os03g38640	+	21451451	21453450	21453451	21454729	21451451	21454729	expressed protein
1452	Plieotropic QTL 14	95	Chr3	LOC_Os03g38650	-	21461572	21463571	21460064	21461571	21460064	21463571	expressed protein
1453	Plieotropic QTL 14	96	Chr3	LOC_Os03g38660	-	21465149	21467148	21464693	21465148	21464693	21467148	retrotransposon protein, putative, Ty3-gypsy subclass, expressed
1454	Plieotropic QTL 14	97	Chr3	LOC_Os03g38670	-	21467694	21469693	21467178	21467693	21467178	21469693	expressed protein
1455	Plieotropic QTL 14	98	Chr3	LOC_Os03g38680	-	21475578	21477577	21474472	21475577	21474472	21477577	hypothetical protein
1456	Plieotropic QTL 14	99	Chr3	LOC_Os03g38689	-	21480015	21482014	21477515	21480014	21477515	21482014	expressed protein
1457	Plieotropic QTL 14	100	Chr3	LOC_Os03g38700	-	21483512	21485511	21482820	21483511	21482820	21485511	tropinone reductase, putative, expressed
1458	Plieotropic QTL 14	101	Chr3	LOC_Os03g38710	-	21487011	21489010	21483848	21487010	21483848	21489010	protein kinase, putative, expressed
1459	Plieotropic QTL 14	102	Chr3	LOC_Os03g38720	+	21488259	21490258	21490259	21495181	21488259	21495181	proteasome maturation factor UMP1 family protein, expressed
1460	Plieotropic QTL 14	103	Chr3	LOC_Os03g38730	+	21496057	21498056	21498057	21500612	21496057	21500612	peroxisomal membrane protein, putative, expressed
1461	Plieotropic QTL 14	104	Chr3	LOC_Os03g38740	-	21515570	21517569	21500676	21515569	21500676	21517569	Dicer, putative, expressed
1462	Plieotropic QTL 14	105	Chr3	LOC_Os03g38745	-	21522078	21524077	21520109	21522077	21520109	21524077	serine/arginine repetitive matrix protein 1, putative, expressed
1463	Plieotropic QTL 14	106	Chr3	LOC_Os03g38750	-	21525000	21526999	21522298	21524999	21522298	21526999	expressed protein
1464	Plieotropic QTL 14	107	Chr3	LOC_Os03g38764	+	21523820	21525819	21525820	21531408	21523820	21531408	retrotransposon protein, putative, unclassified, expressed
1465	Plieotropic QTL 14	108	Chr3	LOC_Os03g38780	-	21535270	21537269	21533668	21535269	21533668	21537269	hypothetical protein
1466	Plieotropic QTL 14	109	Chr3	LOC_Os03g38790	+	21539982	21541981	21541982	21544581	21539982	21544581	expressed protein
1467	Plieotropic QTL 14	110	Chr3	LOC_Os03g38790	+	21540265	21542264	21542265	21544654	21540265	21544654	expressed protein
1468	Plieotropic QTL 14	111	Chr3	LOC_Os03g38800	-	21546791	21548790	21544801	21546790	21544801	21548790	AAA family ATPase, putative, expressed
1469	Plieotropic QTL 14	112	Chr3	LOC_Os03g38804	+	21545631	21547630	21547631	21547948	21545631	21547948	expressed protein
1470	Plieotropic QTL 14	113	Chr3	LOC_Os03g38810	+	21548261	21550260	21550261	21551554	21548261	21551554	expressed protein
1471	Plieotropic QTL 14	114	Chr3	LOC_Os03g38820	-	21560883	21562882	21555621	21560882	21555621	21562882	transposon protein, putative, unclassified, expressed
1472	Plieotropic QTL 14	115	Chr3	LOC_Os03g38830	-	21567719	21569718	21565507	21567718	21565507	21569718	retrotransposon, putative, centromere-specific
1473	Plieotropic QTL 14	116	Chr3	LOC_Os03g38840	-	21570227	21572226	21569404	21570226	21569404	21572226	retrotransposon, putative, centromere-specific
1474	Plieotropic QTL 14	117	Chr3	LOC_Os03g38850	+	21570973	21572972	21572973	21580565	21570973	21580565	retrotransposon protein, putative, unclassified, expressed
1475	Plieotropic QTL 14	118	Chr3	LOC_Os03g38860	+	21583823	21585822	21585823	21587491	21583823	21587491	expressed protein
1476	Plieotropic QTL 14	119	Chr3	LOC_Os03g38864	-	21588891	21590890	21588090	21588890	21588090	21590890	hypothetical protein
1477	Plieotropic QTL 14	120	Chr3	LOC_Os03g38870	+	21597677	21599676	21599677	21600792	21597677	21600792	dof zinc finger domain containing protein, putative, expressed
1478	Plieotropic QTL 14	121	Chr3	LOC_Os03g38880	-	21607732	21609731	21604277	21607731	21604277	21609731	retrotransposon protein, putative, unclassified, expressed
1479	Plieotropic QTL 14	122	Chr3	LOC_Os03g38890	-	21609999	21611998	21609366	21609998	21609366	21611998	retrotransposon, putative, centromere-specific
1480	Plieotropic QTL 14	123	Chr3	LOC_Os03g38900	+	21610451	21612450	21612451	21613070	21610451	21613070	expressed protein
1481	Plieotropic QTL 14	124	Chr3	LOC_Os03g38920	-	21621392	21623391	21619152	21621391	21619152	21623391	expressed protein
1482	Plieotropic QTL 14	125	Chr3	LOC_Os03g38930	-	21628673	21630672	21622943	21628672	21622943	21630672	expressed protein
1483	Plieotropic QTL 14	126	Chr3	LOC_Os03g38940	-	21634056	21636055	21631065	21634055	21631065	21636055	expressed protein
1484	Plieotropic QTL 14	127	Chr3	LOC_Os03g38950	+	21632867	21634866	21634867	21637243	21632867	21637243	chloroplast post-illumination chlorophyll fluorescence increase protein, putative, expressed
1485	Plieotropic QTL 14	128	Chr3	LOC_Os03g38960	-	21641216	21643215	21637290	21641215	21637290	21643215	DNA-directed RNA polymerase subunit, putative, expressed
1486	Plieotropic QTL 14	129	Chr3	LOC_Os03g38970	-	21660230	21662229	21647400	21660229	21647400	21662229	metal ion binding protein, putative, expressed
1487	Plieotropic QTL 14	130	Chr3	LOC_Os03g38980	-	21673594	21675593	21665214	21673593	21665214	21675593	tRNA synthetases class II domain containing protein, expressed
1488	Plieotropic QTL 14	131	Chr3	LOC_Os03g38990	+	21671710	21673709	21673710	21680377	21671710	21680377	DNA-binding protein, putative, expressed
1489	Plieotropic QTL 14	132	Chr3	LOC_Os03g39000	+	21679949	21681948	21681949	21685051	21679949	21685051	inositol-1-monophosphatase, putative, expressed
1490	Plieotropic QTL 14	133	Chr3	LOC_Os03g39010	+	21683293	21685292	21685293	21687796	21683293	21687796	possible lysine decarboxylase domain containing protein, expressed
1491	Plieotropic QTL 14	134	Chr3	LOC_Os03g39020	-	21693163	21695162	21687251	21693162	21687251	21695162	Kinesin motor domain domain containing protein, expressed
1492	Plieotropic QTL 14	135	Chr3	LOC_Os03g39040	+	21699041	21701040	21701041	21703525	21699041	21703525	zinc knuckle domain containing protein, expressed
1493	Plieotropic QTL 14	136	Chr3	LOC_Os03g39050	+	21706299	21708298	21708299	21709740	21706299	21709740	no apical meristem protein, expressed
1494	Plieotropic QTL 14	137	Chr3	LOC_Os03g39080	+	21716745	21718744	21718745	21720357	21716745	21720357	retrotransposon protein, putative, unclassified, expressed
1495	Plieotropic QTL 14	138	Chr3	LOC_Os03g39100	+	21724158	21726157	21726158	21727660	21724158	21727660	no apical meristem protein, expressed
1496	Plieotropic QTL 14	139	Chr3	LOC_Os03g39090	-	21725596	21727595	21724426	21725595	21724426	21727595	expressed protein
1497	Plieotropic QTL 14	140	Chr3	LOC_Os03g39110	-	21731480	21733479	21728279	21731479	21728279	21733479	expressed protein
1498	Plieotropic QTL 14	141	Chr3	LOC_Os03g39110	-	21731480	21733479	21728279	21731479	21728279	21733479	expressed protein
1499	Plieotropic QTL 14	142	Chr3	LOC_Os03g39150	+	21744049	21746048	21746049	21747104	21744049	21747104	protein kinase domain containing protein, expressed
1500	Plieotropic QTL 14	143	Chr3	LOC_Os03g39160	+	21746596	21748595	21748596	21751688	21746596	21751688	frigida, putative, expressed
1501	Plieotropic QTL 14	144	Chr3	LOC_Os03g39170	+	21754823	21756822	21756823	21763979	21754823	21763979	frigida, putative, expressed
1502	Plieotropic QTL 14	145	Chr3	LOC_Os03g39190	+	21762943	21764942	21764943	21766271	21762943	21766271	expressed protein
1503	Plieotropic QTL 14	146	Chr3	LOC_Os03g39200	-	21769351	21771350	21768054	21769350	21768054	21771350	hypothetical protein
1504	Plieotropic QTL 14	147	Chr3	LOC_Os03g39210	-	21779401	21781400	21775331	21779400	21775331	21781400	retrotransposon protein, putative, unclassified, expressed
1505	Plieotropic QTL 14	148	Chr3	LOC_Os03g39220	-	21783162	21785161	21782182	21783161	21782182	21785161	expressed protein
1506	Plieotropic QTL 14	149	Chr3	LOC_Os03g39224	+	21782219	21784218	21784219	21785043	21782219	21785043	hypothetical protein
1507	Plieotropic QTL 14	150	Chr3	LOC_Os03g39230	-	21791171	21793170	21784848	21791170	21784848	21793170	OTU-like cysteine protease family protein, putative, expressed
1508	Plieotropic QTL 14	151	Chr3	LOC_Os03g39240	+	21790860	21792859	21792860	21793857	21790860	21793857	expressed protein
1509	Plieotropic QTL 14	152	Chr3	LOC_Os03g39250	-	21811281	21813280	21806713	21811280	21806713	21813280	retrotransposon protein, putative, Ty3-gypsy subclass, expressed
1510	Plieotropic QTL 14	153	Chr3	LOC_Os03g39270	-	21818164	21820163	21816136	21818163	21816136	21820163	expressed protein
1511	Plieotropic QTL 14	154	Chr3	LOC_Os03g39284	-	21831456	21833455	21820658	21831455	21820658	21833455	retrotransposon protein, putative, unclassified, expressed
1512	Plieotropic QTL 14	155	Chr3	LOC_Os03g39300	+	21835705	21837704	21837705	21837977	21835705	21837977	expressed protein
1513	Plieotropic QTL 14	156	Chr3	LOC_Os03g39310	-	21843723	21845722	21842762	21843722	21842762	21845722	expressed protein
1514	Plieotropic QTL 14	157	Chr3	LOC_Os03g39330	-	21853783	21855782	21849343	21853782	21849343	21855782	retrotransposon protein, putative, Ty3-gypsy subclass, expressed
1515	Plieotropic QTL 14	158	Chr3	LOC_Os03g39350	+	21864682	21866681	21866682	21874515	21864682	21874515	retrotransposon protein, putative, Ty3-gypsy subclass, expressed
1516	Plieotropic QTL 14	159	Chr3	LOC_Os03g39356	-	21877522	21879521	21874849	21877521	21874849	21879521	retrotransposon protein, putative, Ty3-gypsy subclass, expressed
1517	Plieotropic QTL 14	160	Chr3	LOC_Os03g39362	-	21879225	21881224	21878910	21879224	21878910	21881224	retrotransposon protein, putative, unclassified
1518	Plieotropic QTL 14	161	Chr3	LOC_Os03g39380	+	21879931	21881930	21881931	21884456	21879931	21884456	expressed protein
1519	Plieotropic QTL 14	162	Chr3	LOC_Os03g39370	-	21881622	21883621	21880770	21881621	21880770	21883621	expressed protein
1520	Plieotropic QTL 14	163	Chr3	LOC_Os03g39390	-	21886436	21888435	21885995	21886435	21885995	21888435	expressed protein
1521	Plieotropic QTL 14	164	Chr3	LOC_Os03g39400	-	21900473	21902472	21893388	21900472	21893388	21902472	retrotransposon protein, putative, Ty1-copia subclass, expressed
1522	Plieotropic QTL 14	165	Chr3	LOC_Os03g39407	+	21898414	21900413	21900414	21904231	21898414	21904231	expressed protein
1523	Plieotropic QTL 14	166	Chr3	LOC_Os03g39432	+	21908225	21910224	21910225	21913786	21908225	21913786	CPuORF31 - conserved peptide uORF-containing transcript, expressed
1524	Plieotropic QTL 14	167	Chr3	LOC_Os03g39432	+	21910140	21912139	21912140	21913786	21910140	21913786	CPuORF31 - conserved peptide uORF-containing transcript, expressed
1525	Plieotropic QTL 14	168	Chr3	LOC_Os03g39450	+	21919579	21921578	21921579	21926957	21919579	21926957	retrotransposon protein, putative, Ty3-gypsy subclass, expressed
1526	Plieotropic QTL 14	169	Chr3	LOC_Os03g39460	-	21928476	21930475	21927810	21928475	21927810	21930475	retrotransposon, putative, centromere-specific
1527	Plieotropic QTL 14	170	Chr3	LOC_Os03g39490	+	21931715	21933714	21933715	21934736	21931715	21934736	retrotransposon protein, putative, Ty3-gypsy subclass
1528	Plieotropic QTL 14	171	Chr3	LOC_Os03g39500	-	21941800	21943799	21937196	21941799	21937196	21943799	retrotransposon protein, putative, Ty3-gypsy subclass, expressed
1529	Plieotropic QTL 14	172	Chr3	LOC_Os03g39510	+	21942298	21944297	21944298	21944624	21942298	21944624	expressed protein
1530	Plieotropic QTL 14	173	Chr3	LOC_Os03g39520	-	21953063	21955062	21950474	21953062	21950474	21955062	plant protein of unknown function domain containing protein, expressed
1531	Plieotropic QTL 14	174	Chr3	LOC_Os03g39530	+	21953115	21955114	21955115	21956457	21953115	21956457	expressed protein
1532	Plieotropic QTL 14	175	Chr3	LOC_Os03g39540	-	21960491	21962490	21959933	21960490	21959933	21962490	cytochrome P450, putative, expressed
1533	Plieotropic QTL 14	176	Chr3	LOC_Os03g39550	-	21963969	21965968	21963215	21963968	21963215	21965968	expressed protein
1534	Plieotropic QTL 14	177	Chr3	LOC_Os03g39560	+	21964674	21966673	21966674	21967615	21964674	21967615	retrotransposon protein, putative, unclassified, expressed
1535	Plieotropic QTL 14	178	Chr3	LOC_Os03g39570	-	21973154	21975153	21969710	21973153	21969710	21975153	transposon protein, putative, CACTA, En/Spm sub-class, expressed
1536	Plieotropic QTL 14	179	Chr3	LOC_Os03g39580	+	21973258	21975257	21975258	21978550	21973258	21978550	retrotransposon protein, putative, unclassified, expressed
1537	Plieotropic QTL 14	180	Chr3	LOC_Os03g39590	-	21983611	21985610	21979178	21983610	21979178	21985610	retrotransposon protein, putative, unclassified, expressed
1538	Plieotropic QTL 14	181	Chr3	LOC_Os03g39594	-	21990036	21992035	21988968	21990035	21988968	21992035	transposon protein, putative, CACTA, En/Spm sub-class, expressed
1539	Plieotropic QTL 14	182	Chr3	LOC_Os03g39598	-	21993966	21995965	21990590	21993965	21990590	21995965	transposon protein, putative, CACTA, En/Spm sub-class, expressed
1540	Plieotropic QTL 14	183	Chr3	LOC_Os03g39602	+	21993993	21995992	21995993	21998021	21993993	21998021	expressed protein
1541	Plieotropic QTL 14	184	Chr3	LOC_Os03g39610	+	21997942	21999941	21999942	22001714	21997942	22001714	chlorophyll A-B binding protein, putative, expressed
1542	Plieotropic QTL 14	185	Chr3	LOC_Os03g39620	+	22006351	22008350	22008351	22009220	22006351	22009220	expressed protein
1543	Plieotropic QTL 14	186	Chr3	LOC_Os03g39629	-	22011547	22013546	22011080	22011546	22011080	22013546	expressed protein
1544	Plieotropic QTL 14	187	Chr3	LOC_Os03g39640	-	22029741	22031740	22016151	22029740	22016151	22031740	CBS domain containing protein, expressed
1545	Plieotropic QTL 14	188	Chr3	LOC_Os03g39650	+	22046470	22048469	22048470	22052542	22046470	22052542	cytochrome P450, putative, expressed
1546	Plieotropic QTL 14	189	Chr3	LOC_Os03g39655	-	22056432	22058431	22053827	22056431	22053827	22058431	expressed protein
1547	Plieotropic QTL 14	190	Chr3	LOC_Os03g39660	+	22054764	22056763	22056764	22058465	22054764	22058465	expressed protein
1548	Plieotropic QTL 14	191	Chr3	LOC_Os03g39670	+	22067041	22069040	22069041	22070159	22067041	22070159	retrotransposon protein, putative, unclassified
1549	Plieotropic QTL 14	192	Chr3	LOC_Os03g39680	+	22073719	22075718	22075719	22076960	22073719	22076960	retrotransposon protein, putative, LINE subclass
1550	Plieotropic QTL 14	193	Chr3	LOC_Os03g39690	+	22081215	22083214	22083215	22086166	22081215	22086166	cytochrome P450, putative, expressed
1551	Plieotropic QTL 14	194	Chr3	LOC_Os03g39700	+	22087623	22089622	22089623	22090102	22087623	22090102	expressed protein
1552	Plieotropic QTL 14	195	Chr3	LOC_Os03g39710	-	22095373	22097372	22091999	22095372	22091999	22097372	transporter family protein, putative, expressed
1553	Plieotropic QTL 14	196	Chr3	LOC_Os03g39720	+	22097661	22099660	22099661	22100952	22097661	22100952	expressed protein
1554	Plieotropic QTL 14	197	Chr3	LOC_Os03g39730	-	22105111	22107110	22103750	22105110	22103750	22107110	retrotransposon protein, putative, Ty3-gypsy subclass, expressed
1555	Plieotropic QTL 14	198	Chr3	LOC_Os03g39740	-	22116478	22118477	22110418	22116477	22110418	22118477	expressed protein
1556	Plieotropic QTL 14	199	Chr3	LOC_Os03g39760	+	22121330	22123329	22123330	22125643	22121330	22125643	cytochrome P450, putative, expressed
1557	Plieotropic QTL 14	200	Chr3	LOC_Os03g39780	+	22130011	22132010	22132011	22135108	22130011	22135108	retrotransposon protein, putative, unclassified, expressed
1558	Plieotropic QTL 14	201	Chr3	LOC_Os03g39790	-	22138217	22140216	22135801	22138216	22135801	22140216	retrotransposon protein, putative, unclassified, expressed
1559	Plieotropic QTL 14	202	Chr3	LOC_Os03g39820	+	22145967	22147966	22147967	22149973	22145967	22149973	expressed protein
1560	Plieotropic QTL 14	203	Chr3	LOC_Os03g39830	-	22151613	22153612	22150323	22151612	22150323	22153612	expressed protein
1561	Plieotropic QTL 14	204	Chr3	LOC_Os03g39850	-	22161495	22163494	22160246	22161494	22160246	22163494	glutathione S-transferase, putative, expressed
1562	Plieotropic QTL 14	205	Chr3	LOC_Os03g39860	-	22169920	22171919	22164601	22169919	22164601	22171919	acyl carrier protein, putative, expressed
1563	Plieotropic QTL 14	206	Chr3	LOC_Os03g39880	+	22171113	22173112	22173113	22174949	22171113	22174949	expressed protein
1564	Plieotropic QTL 14	207	Chr3	LOC_Os03g39870	-	22174048	22176047	22171726	22174047	22171726	22176047	expressed protein
1565	Plieotropic QTL 14	208	Chr3	LOC_Os03g39890	-	22177114	22179113	22175331	22177113	22175331	22179113	retrotransposon, putative, centromere-specific
1566	Plieotropic QTL 14	209	Chr3	LOC_Os03g39900	+	22177255	22179254	22179255	22184032	22177255	22184032	retrotransposon protein, putative, unclassified, expressed
1567	Plieotropic QTL 14	210	Chr3	LOC_Os03g39910	-	22187944	22189943	22184199	22187943	22184199	22189943	XH domain containing protein, expressed
1568	Plieotropic QTL 14	211	Chr3	LOC_Os03g39920	+	22185208	22187207	22187208	22193170	22185208	22193170	retrotransposon protein, putative, unclassified, expressed
1569	Plieotropic QTL 14	212	Chr3	LOC_Os03g39930	-	22195638	22197637	22193676	22195637	22193676	22197637	retrotransposon protein, putative, unclassified, expressed
1570	Plieotropic QTL 14	213	Chr3	LOC_Os03g39940	-	22200122	22202121	22197895	22200121	22197895	22202121	retrotransposon protein, putative, Ty3-gypsy subclass, expressed
1571	Plieotropic QTL 14	214	Chr3	LOC_Os03g39960	+	22201679	22203678	22203679	22207213	22201679	22207213	expressed protein
1572	Plieotropic QTL 14	215	Chr3	LOC_Os03g39970	+	22208884	22210883	22210884	22212880	22208884	22212880	conserved hypothetical protein
1573	Plieotropic QTL 14	216	Chr3	LOC_Os03g39980	+	22211575	22213574	22213575	22214408	22211575	22214408	expressed protein
1574	Plieotropic QTL 14	217	Chr3	LOC_Os03g40000	-	22218153	22220152	22217150	22218152	22217150	22220152	expressed protein
1575	Plieotropic QTL 14	218	Chr3	LOC_Os03g40010	-	22227222	22229221	22219243	22227221	22219243	22229221	DEK C terminal domain containing protein, expressed
1576	Plieotropic QTL 14	219	Chr3	LOC_Os03g40020	-	22238895	22240894	22233268	22238894	22233268	22240894	PPR repeat containing protein, expressed
1577	Plieotropic QTL 14	220	Chr3	LOC_Os03g40030	+	22237456	22239455	22239456	22239986	22237456	22239986	expressed protein
1578	Plieotropic QTL 14	221	Chr3	LOC_Os03g40040	-	22244650	22246649	22243187	22244649	22243187	22246649	expressed protein
1579	Plieotropic QTL 14	222	Chr3	LOC_Os03g40060	+	22251571	22253570	22253571	22254887	22251571	22254887	expressed protein
1580	Plieotropic QTL 14	223	Chr3	LOC_Os03g40070	-	22259155	22261154	22255208	22259154	22255208	22261154	transposon protein, putative, unclassified, expressed
1581	Plieotropic QTL 14	224	Chr3	LOC_Os03g40080	+	22260511	22262510	22262511	22267163	22260511	22267163	GRAS family transcription factor containing protein, expressed
1582	Plieotropic QTL 14	225	Chr3	LOC_Os03g40084	+	22266809	22268808	22268809	22270021	22266809	22270021	expressed protein
1583	Plieotropic QTL 14	226	Chr3	LOC_Os03g40090	-	22272395	22274394	22271274	22272394	22271274	22274394	expressed protein
1584	Plieotropic QTL 14	227	Chr3	LOC_Os03g40100	+	22279686	22281685	22281686	22284642	22279686	22284642	ACT domain containing protein, expressed
1585	Plieotropic QTL 14	228	Chr3	LOC_Os03g40110	-	22292563	22294562	22285683	22292562	22285683	22294562	nop14-like family protein, expressed
1586	Plieotropic QTL 14	229	Chr3	LOC_Os03g40120	-	22295890	22297889	22295371	22295889	22295371	22297889	hypothetical protein
1587	Plieotropic QTL 14	230	Chr3	LOC_Os03g40130	-	22300151	22302150	22298590	22300150	22298590	22302150	universal stress protein domain containing protein, putative, expressed
1588	Plieotropic QTL 14	231	Chr3	LOC_Os03g40160	-	22321663	22323662	22314403	22321662	22314403	22323662	transposon protein, putative, unclassified, expressed
1589	Plieotropic QTL 14	232	Chr3	LOC_Os03g40170	+	22330262	22332261	22332262	22335094	22330262	22335094	zinc finger, C3HC4 type domain containing protein, expressed
1590	Plieotropic QTL 14	233	Chr3	LOC_Os03g40180	-	22338318	22340317	22336536	22338317	22336536	22340317	60S ribosomal protein L15, putative, expressed
1591	Plieotropic QTL 14	234	Chr3	LOC_Os03g40194	-	22351525	22353524	22347660	22351524	22347660	22353524	disease resistance RPP13-like protein 1, putative, expressed
1592	Plieotropic QTL 14	235	Chr3	LOC_Os03g40210	-	22354877	22356876	22353967	22354876	22353967	22356876	expressed protein
1593	Plieotropic QTL 14	236	Chr3	LOC_Os03g40220	-	22359718	22361717	22357722	22359717	22357722	22361717	retrotransposon protein, putative, unclassified
1594	Plieotropic QTL 14	237	Chr3	LOC_Os03g40230	-	22361715	22363714	22361179	22361714	22361179	22363714	expressed protein
1595	Plieotropic QTL 14	238	Chr3	LOC_Os03g40240	+	22363732	22365731	22365732	22366824	22363732	22366824	hypothetical protein
1596	Plieotropic QTL 14	239	Chr3	LOC_Os03g40250	-	22371346	22373345	22369319	22371345	22369319	22373345	Leucine Rich Repeat family protein, expressed
1597	Plieotropic QTL 14	240	Chr3	LOC_Os03g40260	+	22370924	22372923	22372924	22380193	22370924	22380193	Regulator of chromosome condensation domain containing protein, expressed
1598	Plieotropic QTL 14	241	Chr3	LOC_Os03g40270	-	22383934	22385933	22381320	22383933	22381320	22385933	alpha-1,4-glucan-protein synthase, putative, expressed
1599	Plieotropic QTL 14	242	Chr3	LOC_Os03g40290	-	22400595	22402594	22399872	22400594	22399872	22402594	expressed protein
1600	Plieotropic QTL 14	243	Chr3	LOC_Os03g40300	+	22400435	22402434	22402435	22403164	22400435	22403164	expressed protein
1601	Plieotropic QTL 14	244	Chr3	LOC_Os03g40310	-	22418673	22420672	22413557	22418672	22413557	22420672	RNA recognition motif containing protein, putative, expressed
1602	Plieotropic QTL 14	245	Chr3	LOC_Os03g40320	-	22423739	22425738	22423119	22423738	22423119	22425738	expressed protein
1603	Plieotropic QTL 14	246	Chr3	LOC_Os03g40330	-	22424842	22426841	22424025	22424841	22424025	22426841	glycosyl hydrolases family 17, putative, expressed
1604	Plieotropic QTL 14	247	Chr3	LOC_Os03g40360	+	22428238	22430237	22430238	22431881	22428238	22431881	retrotransposon protein, putative, unclassified, expressed
1605	Plieotropic QTL 14	248	Chr3	LOC_Os03g40370	-	22436111	22438110	22434875	22436110	22434875	22438110	OsFBDUF15 - F-box and DUF domain containing protein, expressed
1606	Plieotropic QTL 14	249	Chr3	LOC_Os03g40380	+	22439160	22441159	22441160	22441552	22439160	22441552	expressed protein
1607	Plieotropic QTL 14	250	Chr3	LOC_Os03g40390	+	22441273	22443272	22443273	22445121	22441273	22445121	expressed protein
1608	Plieotropic QTL 14	251	Chr3	LOC_Os03g40400	+	22443964	22445963	22445964	22447733	22443964	22447733	interferon-induced, double-stranded RNA-activated protein kinase, putative, expressed
1609	Plieotropic QTL 14	252	Chr3	LOC_Os03g40410	-	22453962	22455961	22451553	22453961	22451553	22455961	expressed protein
1610	Plieotropic QTL 14	253	Chr3	LOC_Os03g40430	-	22462934	22464933	22462307	22462933	22462307	22464933	expressed protein
1611	Plieotropic QTL 14	254	Chr3	LOC_Os03g40440	+	22462518	22464517	22464518	22470146	22462518	22470146	B12D protein, putative, expressed
1612	Plieotropic QTL 14	255	Chr3	LOC_Os03g40460	-	22478131	22480130	22474543	22478130	22474543	22480130	expressed protein
1613	Plieotropic QTL 14	256	Chr3	LOC_Os03g40470	-	22494508	22496507	22494223	22494507	22494223	22496507	expressed protein
1614	Plieotropic QTL 14	257	Chr3	LOC_Os03g40480	-	22504376	22506375	22497208	22504375	22497208	22506375	transposon protein, putative, CACTA, En/Spm sub-class, expressed
1615	Plieotropic QTL 14	258	Chr3	LOC_Os03g40490	-	22512546	22514545	22512261	22512545	22512261	22514545	expressed protein
1616	Plieotropic QTL 14	259	Chr3	LOC_Os03g40500	-	22515992	22517991	22513652	22515991	22513652	22517991	transposon protein, putative, CACTA, En/Spm sub-class, expressed
1617	Plieotropic QTL 14	260	Chr3	LOC_Os03g40510	-	22522202	22524201	22519106	22522201	22519106	22524201	transposon protein, putative, CACTA, En/Spm sub-class, expressed
1618	Plieotropic QTL 14	261	Chr3	LOC_Os03g40520	+	22530290	22532289	22532290	22532535	22530290	22532535	hypothetical protein
1619	Plieotropic QTL 14	262	Chr3	LOC_Os03g40540	+	22536341	22538340	22538341	22542520	22536341	22542520	cytochrome P450, putative, expressed
1620	Plieotropic QTL 14	263	Chr3	LOC_Os03g40550	+	22545513	22547512	22547513	22552046	22545513	22552046	kinase, pfkB family, putative, expressed
1621	Plieotropic QTL 14	264	Chr3	LOC_Os03g40560	+	22552950	22554949	22554950	22559774	22552950	22559774	retrotransposon protein, putative, unclassified, expressed
1622	Plieotropic QTL 14	265	Chr3	LOC_Os03g40570	+	22557946	22559945	22559946	22560944	22557946	22560944	retrotransposon protein, putative, unclassified, expressed
1623	Plieotropic QTL 14	266	Chr3	LOC_Os03g40580	-	22564716	22566715	22562357	22564715	22562357	22566715	retrotransposon protein, putative, unclassified, expressed
1624	Plieotropic QTL 14	267	Chr3	LOC_Os03g40600	-	22568686	22570685	22567670	22568685	22567670	22570685	cytochrome P450 78A11, putative, expressed
1625	Plieotropic QTL 14	268	Chr3	LOC_Os03g40610	-	22574009	22576008	22572706	22574008	22572706	22576008	cytochrome P450, putative, expressed
1626	Plieotropic QTL 14	269	Chr3	LOC_Os03g40630	-	22594059	22596058	22593142	22594058	22593142	22596058	transposon protein, putative, unclassified
1627	Plieotropic QTL 14	270	Chr3	LOC_Os03g40650	-	22604034	22606033	22595701	22604033	22595701	22606033	bromodomain associated family protein, expressed
1628	Plieotropic QTL 14	271	Chr3	LOC_Os03g40670	+	22613886	22615885	22615886	22619553	22613886	22619553	glycerophosphoryl diester phosphodiesterase family protein, putative, expressed
1629	Plieotropic QTL 14	272	Chr3	LOC_Os03g40690	+	22622156	22624155	22624156	22628484	22622156	22628484	PPR repeat containing protein, expressed
1630	Plieotropic QTL 14	273	Chr3	LOC_Os03g40700	+	22626794	22628793	22628794	22630343	22626794	22630343	presenilin, putative, expressed
1631	Plieotropic QTL 14	274	Chr3	LOC_Os03g40710	+	22633142	22635141	22635142	22640881	22633142	22640881	ZOS3-13 - C2H2 zinc finger protein, expressed
1632	Plieotropic QTL 14	275	Chr3	LOC_Os03g40720	-	22657253	22659252	22641452	22657252	22641452	22659252	UDP-glucose 6-dehydrogenase, putative, expressed
1633	Plieotropic QTL 14	276	Chr3	LOC_Os03g40725	+	22657157	22659156	22659157	22664290	22657157	22664290	expressed protein
1634	Plieotropic QTL 14	277	Chr3	LOC_Os03g40770	+	22664722	22666721	22666722	22669037	22664722	22669037	expressed protein
1635	Plieotropic QTL 14	278	Chr3	LOC_Os03g40780	-	22675792	22677791	22670460	22675791	22670460	22677791	transport protein-related, putative, expressed
1636	Plieotropic QTL 14	279	Chr3	LOC_Os03g40790	+	22681996	22683995	22683996	22684274	22681996	22684274	hypothetical protein
1637	Plieotropic QTL 14	280	Chr3	LOC_Os03g40800	+	22687139	22689138	22689139	22690325	22687139	22690325	expressed protein
1638	Plieotropic QTL 14	281	Chr3	LOC_Os03g40820	+	22692126	22694125	22694126	22696715	22692126	22696715	retrotransposon protein, putative, unclassified, expressed
1639	Plieotropic QTL 14	282	Chr3	LOC_Os03g40830	+	22700919	22702918	22702919	22706164	22700919	22706164	OsSub30 - Putative Subtilisin homologue, expressed
1640	Plieotropic QTL 14	283	Chr3	LOC_Os03g40840	-	22713188	22715187	22710115	22713187	22710115	22715187	expressed protein
1641	Plieotropic QTL 14	284	Chr3	LOC_Os03g40870	+	22721013	22723012	22723013	22729444	22721013	22729444	retrotransposon protein, putative, Ty3-gypsy subclass, expressed
1642	Plieotropic QTL 14	285	Chr3	LOC_Os03g40860	-	22722179	22724178	22721921	22722178	22721921	22724178	expressed protein
1643	Plieotropic QTL 14	286	Chr3	LOC_Os03g40880	-	22732968	22734967	22730603	22732967	22730603	22734967	retrotransposon protein, putative, unclassified, expressed
1644	Plieotropic QTL 14	287	Chr3	LOC_Os03g40900	+	22734696	22736695	22736696	22737199	22734696	22737199	expressed protein
1645	Plieotropic QTL 14	288	Chr3	LOC_Os03g40920	+	22737267	22739266	22739267	22743374	22737267	22743374	expressed protein
1646	Plieotropic QTL 14	289	Chr3	LOC_Os03g40910	-	22738571	22740570	22737749	22738570	22737749	22740570	retrotransposon protein, putative, unclassified, expressed
1647	Plieotropic QTL 14	290	Chr3	LOC_Os03g40930	-	22746917	22748916	22744328	22746916	22744328	22748916	expressed protein
1648	Plieotropic QTL 14	291	Chr3	LOC_Os03g40950	+	22756451	22758450	22758451	22759095	22756451	22759095	expressed protein
1649	Plieotropic QTL 14	292	Chr3	LOC_Os03g40960	+	22764735	22766734	22766735	22767868	22764735	22767868	retrotransposon protein, putative, unclassified
1650	Plieotropic QTL 14	293	Chr3	LOC_Os03g40970	-	22774453	22776452	22768487	22774452	22768487	22776452	retrotransposon protein, putative, unclassified, expressed
1651	Plieotropic QTL 14	294	Chr3	LOC_Os03g40980	+	22773104	22775103	22775104	22775430	22773104	22775430	retrotransposon protein, putative, Ty3-gypsy subclass
1652	Plieotropic QTL 14	295	Chr3	LOC_Os03g41000	-	22793944	22795943	22786883	22793943	22786883	22795943	retrotransposon protein, putative, Ty1-copia subclass, expressed
1653	Plieotropic QTL 14	296	Chr3	LOC_Os03g41010	-	22797866	22799865	22797204	22797865	22797204	22799865	hypothetical protein
1654	Plieotropic QTL 14	297	Chr3	LOC_Os03g41030	+	22801576	22803575	22803576	22803995	22801576	22803995	expressed protein
1655	Plieotropic QTL 14	298	Chr3	LOC_Os03g41050	-	22816469	22818468	22815635	22816468	22815635	22818468	expressed protein
1656	Plieotropic QTL 14	299	Chr3	LOC_Os03g41060	-	22817776	22819775	22816933	22817775	22816933	22819775	GASR2 - Gibberellin-regulated GASA/GAST/Snakin family protein precursor, putative, expressed
1657	Plieotropic QTL 14	300	Chr3	LOC_Os03g41064	-	22824544	22826543	22823772	22824543	22823772	22826543	natural resistance-associated macrophage protein, putative, expressed
1658	Plieotropic QTL 14	301	Chr3	LOC_Os03g41080	+	22825426	22827425	22827426	22833017	22825426	22833017	seed maturation protein PM23, putative, expressed
1659	Plieotropic QTL 14	302	Chr3	LOC_Os03g41070	-	22826542	22828541	22825897	22826541	22825897	22828541	metal transporter Nramp2, putative, expressed
1660	Plieotropic QTL 14	303	Chr3	LOC_Os03g41100	+	22843483	22845482	22845483	22847345	22843483	22847345	cyclin, putative, expressed
1661	Plieotropic QTL 14	304	Chr3	LOC_Os03g41110	-	22852133	22854132	22850839	22852132	22850839	22854132	ZOS3-14 - C2H2 zinc finger protein, expressed
1662	Plieotropic QTL 14	305	Chr3	LOC_Os03g41120	-	22861393	22863392	22856683	22861392	22856683	22863392	expressed protein
1663	Plieotropic QTL 14	306	Chr3	LOC_Os03g41130	-	22864073	22866072	22863494	22864072	22863494	22866072	expressed protein
1664	Plieotropic QTL 14	307	Chr3	LOC_Os03g41140	-	22871935	22873934	22870904	22871934	22870904	22873934	transposable element protein, putative, containing Pfam profile: PF04195, Transposase_28, expressed
1665	Plieotropic QTL 14	308	Chr3	LOC_Os03g41150	+	22878011	22880010	22880011	22880454	22878011	22880454	expressed protein
1666	Plieotropic QTL 14	309	Chr3	LOC_Os03g41154	-	22882628	22884627	22882427	22882627	22882427	22884627	hypothetical protein
1667	Plieotropic QTL 14	310	Chr3	LOC_Os03g41160	+	22882800	22884799	22884800	22885632	22882800	22885632	RNA-directed DNA polymerase, putative
1668	Plieotropic QTL 14	311	Chr3	LOC_Os03g41170	-	22895559	22897558	22892396	22895558	22892396	22897558	expressed protein
1669	Plieotropic QTL 14	312	Chr3	LOC_Os03g41180	+	22898882	22900881	22900882	22903977	22898882	22903977	transposon protein, putative, CACTA, En/Spm sub-class
1670	Plieotropic QTL 14	313	Chr3	LOC_Os03g41200	-	22918540	22920539	22911337	22918539	22911337	22920539	retrotransposon protein, putative, unclassified, expressed
1671	Plieotropic QTL 14	314	Chr3	LOC_Os03g41229	+	22928270	22930269	22930270	22937157	22928270	22937157	expressed protein
1672	Plieotropic QTL 14	315	Chr3	LOC_Os03g41260	-	22944741	22946740	22944456	22944740	22944456	22946740	hypothetical protein
1673	Plieotropic QTL 14	316	Chr3	LOC_Os03g41280	+	22945541	22947540	22947541	22950581	22945541	22950581	expressed protein
1674	Plieotropic QTL 14	317	Chr3	LOC_Os03g41290	+	22957065	22959064	22959065	22959955	22957065	22959955	expressed protein
1675	Plieotropic QTL 14	318	Chr3	LOC_Os03g41300	+	22958920	22960919	22960920	22967160	22958920	22967160	expressed protein
1676	Plieotropic QTL 14	319	Chr3	LOC_Os03g41310	-	22969501	22971500	22969255	22969500	22969255	22971500	expressed protein
1677	Plieotropic QTL 14	320	Chr3	LOC_Os03g41320	-	22971737	22973736	22971491	22971736	22971491	22973736	expressed protein
1678	Plieotropic QTL 14	321	Chr3	LOC_Os03g41330	-	22979937	22981936	22976955	22979936	22976955	22981936	DUF260 domain containing protein, putative, expressed
1679	Plieotropic QTL 14	322	Chr3	LOC_Os03g41339	+	22982760	22984759	22984760	22985227	22982760	22985227	expressed protein
1680	Plieotropic QTL 14	323	Chr3	LOC_Os03g41350	-	22996335	22998334	22990165	22996334	22990165	22998334	BTBN7 - Bric-a-Brac, Tramtrack, Broad Complex BTB domain with non-phototropic hypocotyl 3 NPH3 domain, expressed
1681	Plieotropic QTL 14	324	Chr3	LOC_Os03g41380	+	23019091	23021090	23021091	23022920	23019091	23022920	expressed protein
1682	Plieotropic QTL 14	325	Chr3	LOC_Os03g41390	-	23037438	23039437	23036228	23037437	23036228	23039437	ZOS3-15 - C2H2 zinc finger protein, expressed
1683	Plieotropic QTL 14	326	Chr3	LOC_Os03g41400	+	23043392	23045391	23045392	23046942	23043392	23046942	EBNA-1, putative, expressed
1684	Plieotropic QTL 14	327	Chr3	LOC_Os03g41419	+	23046222	23048221	23048222	23053499	23046222	23053499	serpin domain containing protein, putative, expressed
1685	Plieotropic QTL 14	328	Chr3	LOC_Os03g41438	+	23052583	23054582	23054583	23068315	23052583	23068315	serpin domain containing protein, putative, expressed
1686	Plieotropic QTL 14	329	Chr3	LOC_Os03g41460	-	23071304	23073303	23068745	23071303	23068745	23073303	CAMK_CAMK_like.20 - CAMK includes calcium/calmodulin depedent protein kinases, expressed
1687	Plieotropic QTL 14	330	Chr3	LOC_Os03g41470	-	23074936	23076935	23072297	23074935	23072297	23076935	expressed protein
1688	Plieotropic QTL 14	331	Chr3	LOC_Os03g41480	-	23080252	23082251	23077832	23080251	23077832	23082251	expressed protein
1689	Plieotropic QTL 14	332	Chr3	LOC_Os03g41500	-	23082965	23084964	23082698	23082964	23082698	23084964	expressed protein
1690	Plieotropic QTL 14	333	Chr3	LOC_Os03g41510	+	23084227	23086226	23086227	23090291	23084227	23090291	oxidoreductase, aldo/keto reductase family protein, putative, expressed
1691	Plieotropic QTL 14	334	Chr3	LOC_Os03g41530	-	23096387	23098386	23093139	23096386	23093139	23098386	single-stranded DNA-binding protein, putative, expressed
1692	Plieotropic QTL 14	335	Chr3	LOC_Os03g41540	+	23098472	23100471	23100472	23101690	23098472	23101690	hypothetical protein
1693	Plieotropic QTL 14	336	Chr3	LOC_Os03g41570	+	23117044	23119043	23119044	23122456	23117044	23122456	transposon protein, putative, unclassified, expressed
1694	Plieotropic QTL 14	337	Chr3	LOC_Os03g41580	-	23123594	23125593	23123059	23123593	23123059	23125593	transposon protein, putative, CACTA, En/Spm sub-class
1695	Plieotropic QTL 14	338	Chr3	LOC_Os03g41600	+	23125983	23127982	23127983	23128906	23125983	23128906	DUF260 domain containing protein, putative, expressed
1696	Plieotropic QTL 14	339	Chr3	LOC_Os03g41612	-	23140231	23142230	23135473	23140230	23135473	23142230	ribosomal protein L25, putative, expressed
1697	Plieotropic QTL 14	340	Chr3	LOC_Os03g41612	-	23140231	23142230	23135473	23140230	23135473	23142230	ribosomal protein L25, putative, expressed
1698	Plieotropic QTL 14	341	Chr3	LOC_Os03g41624	+	23140781	23142780	23142781	23147227	23140781	23147227	retrotransposon, putative, centromere-specific, expressed
1699	Plieotropic QTL 14	342	Chr3	LOC_Os03g41640	-	23150567	23152566	23149433	23150566	23149433	23152566	GRF zinc finger family protein, expressed
1700	Plieotropic QTL 14	343	Chr3	LOC_Os03g41650	-	23153674	23155673	23151315	23153673	23151315	23155673	retrotransposon protein, putative, Ty3-gypsy subclass, expressed
1701	Plieotropic QTL 14	344	Chr3	LOC_Os03g41662	-	23156100	23158099	23155593	23156099	23155593	23158099	expressed protein
1702	Plieotropic QTL 14	345	Chr3	LOC_Os03g41675	-	23159128	23161127	23157870	23159127	23157870	23161127	expressed protein
1703	Plieotropic QTL 14	346	Chr3	LOC_Os03g41690	+	23163458	23165457	23165458	23165841	23163458	23165841	expressed protein
1704	Plieotropic QTL 14	347	Chr3	LOC_Os03g41700	-	23170085	23172084	23167124	23170084	23167124	23172084	retrotransposon protein, putative, Ty3-gypsy subclass, expressed
1705	Plieotropic QTL 14	348	Chr3	LOC_Os03g41710	-	23176316	23178315	23173062	23176315	23173062	23178315	retrotransposon protein, putative, Ty3-gypsy subclass, expressed
1706	Plieotropic QTL 14	349	Chr3	LOC_Os03g41720	-	23177507	23179506	23176661	23177506	23176661	23179506	retrotransposon protein, putative, Ty3-gypsy subclass, expressed
1707	Plieotropic QTL 14	350	Chr3	LOC_Os03g41740	+	23181608	23183607	23183608	23187458	23181608	23187458	retrotransposon protein, putative, unclassified, expressed
1708	Plieotropic QTL 14	351	Chr3	LOC_Os03g41750	+	23187236	23189235	23189236	23190465	23187236	23190465	retrotransposon protein, putative, unclassified
1709	Plieotropic QTL 14	352	Chr3	LOC_Os03g41770	-	23198428	23200427	23192525	23198427	23192525	23200427	retrotransposon protein, putative, Ty3-gypsy subclass, expressed
1710	Plieotropic QTL 14	353	Chr3	LOC_Os03g41780	+	23199176	23201175	23201176	23207379	23199176	23207379	retrotransposon, putative, centromere-specific, expressed
1711	Plieotropic QTL 14	354	Chr3	LOC_Os03g41790	+	23206034	23208033	23208034	23210281	23206034	23210281	retrotransposon, putative, centromere-specific, expressed
1712	Plieotropic QTL 14	355	Chr3	LOC_Os03g41800	+	23211785	23213784	23213785	23217778	23211785	23217778	transposon protein, putative, unclassified, expressed
1713	Plieotropic QTL 14	356	Chr3	LOC_Os03g41810	-	23219213	23221212	23218781	23219212	23218781	23221212	hypothetical protein
1714	Plieotropic QTL 14	357	Chr3	LOC_Os03g41820	-	23221928	23223927	23221526	23221927	23221526	23223927	expressed protein
1715	Plieotropic QTL 14	358	Chr3	LOC_Os03g41830	-	23232646	23234645	23227125	23232645	23227125	23234645	retrotransposon protein, putative, unclassified, expressed
1716	Plieotropic QTL 14	359	Chr3	LOC_Os03g41840	-	23235755	23237754	23234414	23235754	23234414	23237754	retrotransposon protein, putative, unclassified, expressed
1717	Plieotropic QTL 14	360	Chr3	LOC_Os03g41850	-	23240409	23242408	23239272	23240408	23239272	23242408	transposon protein, putative, unclassified
1718	Plieotropic QTL 14	361	Chr3	LOC_Os03g41860	-	23247137	23249136	23244333	23247136	23244333	23249136	retrotransposon, putative, centromere-specific, expressed
1719	Plieotropic QTL 14	362	Chr3	LOC_Os03g41870	-	23249589	23251588	23248780	23249588	23248780	23251588	nucleic acid binding protein, putative
1720	Plieotropic QTL 14	363	Chr3	LOC_Os03g41890	+	23260074	23262073	23262074	23262832	23260074	23262832	retrotransposon protein, putative, Ty3-gypsy subclass, expressed
1721	Plieotropic QTL 14	364	Chr3	LOC_Os03g41879	-	23264877	23266876	23264430	23264876	23264430	23266876	retrotransposon, putative, centromere-specific
1722	Plieotropic QTL 14	365	Chr3	LOC_Os03g41910	+	23276859	23278858	23278859	23279095	23276859	23279095	hypothetical protein
1723	Plieotropic QTL 14	366	Chr3	LOC_Os03g41920	-	23285568	23287567	23280702	23285567	23280702	23287567	expressed protein
1724	Plieotropic QTL 14	367	Chr3	LOC_Os03g41932	-	23291192	23293191	23290579	23291191	23290579	23293191	expressed protein
1725	Plieotropic QTL 14	368	Chr3	LOC_Os03g41940	-	23294913	23296912	23294200	23294912	23294200	23296912	expressed protein
1726	Plieotropic QTL 14	369	Chr3	LOC_Os03g41960	-	23318842	23320841	23303545	23318841	23303545	23320841	retrotransposon protein, putative, Ty3-gypsy subclass, expressed
1727	Plieotropic QTL 14	370	Chr3	LOC_Os03g41970	-	23321493	23323492	23320512	23321492	23320512	23323492	retrotransposon protein, putative, unclassified
1728	Plieotropic QTL 14	371	Chr3	LOC_Os03g41980	+	23320635	23322634	23322635	23328795	23320635	23328795	retrotransposon protein, putative, unclassified, expressed
1729	Plieotropic QTL 14	372	Chr3	LOC_Os03g41990	-	23332414	23334413	23329181	23332413	23329181	23334413	retrotransposon protein, putative, unclassified, expressed
1730	Plieotropic QTL 14	373	Chr3	LOC_Os03g42010	+	23332978	23334977	23334978	23340914	23332978	23340914	DNA-directed polymerase, putative, expressed
1731	Plieotropic QTL 14	374	Chr3	LOC_Os03g42000	-	23333677	23335676	23333353	23333676	23333353	23335676	retrotransposon protein, putative, Ty3-gypsy subclass
1732	Plieotropic QTL 14	375	Chr3	LOC_Os03g42020	+	23339805	23341804	23341805	23347331	23339805	23347331	calcium-transporting ATPase, plasma membrane-type, putative, expressed
1733	Plieotropic QTL 14	376	Chr3	LOC_Os03g42030	+	23349131	23351130	23351131	23351813	23349131	23351813	expressed protein
1734	Plieotropic QTL 14	377	Chr3	LOC_Os03g42040	-	23360681	23362680	23353232	23360680	23353232	23362680	HEAT repeat family protein, putative, expressed
1735	Plieotropic QTL 14	378	Chr3	LOC_Os03g42050	-	23382557	23384556	23368991	23382556	23368991	23384556	exportin-7-A, putative, expressed
1736	Plieotropic QTL 14	379	Chr3	LOC_Os03g42060	-	23387694	23389693	23387051	23387693	23387051	23389693	expressed protein
1737	Plieotropic QTL 14	380	Chr3	LOC_Os03g42070	-	23412754	23414753	23410207	23412753	23410207	23414753	cyclin, putative, expressed
1738	Plieotropic QTL 14	381	Chr3	LOC_Os03g42080	+	23415451	23417450	23417451	23417831	23415451	23417831	expressed protein
1739	Plieotropic QTL 14	382	Chr3	LOC_Os03g42090	-	23425246	23427245	23424832	23425245	23424832	23427245	expressed protein
1740	Plieotropic QTL 14	383	Chr3	LOC_Os03g42100	-	23434713	23436712	23433316	23434712	23433316	23436712	helix-loop-helix DNA-binding domain containing protein, expressed
1741	Plieotropic QTL 14	384	Chr3	LOC_Os03g42110	-	23442338	23444337	23438157	23442337	23438157	23444337	semialdehyde dehydrogenase, NAD binding domain containing protein, putative, expressed
1742	Plieotropic QTL 14	385	Chr3	LOC_Os03g42120	+	23442572	23444571	23444572	23446715	23442572	23446715	expressed protein
1743	Plieotropic QTL 14	386	Chr3	LOC_Os03g42130	-	23452172	23454171	23450164	23452171	23450164	23454171	gibberellin 20 oxidase 2, putative, expressed
1744	Plieotropic QTL 14	387	Chr3	LOC_Os03g42140	-	23453890	23455889	23453396	23453889	23453396	23455889	hypothetical protein
1745	Plieotropic QTL 14	388	Chr3	LOC_Os03g42150	-	23457865	23459864	23455130	23457864	23455130	23459864	retrotransposon protein, putative, Ty1-copia subclass, expressed
1746	Plieotropic QTL 14	389	Chr3	LOC_Os03g42170	-	23461606	23463605	23460943	23461605	23460943	23463605	retrotransposon protein, putative, Ty1-copia subclass, expressed
1747	Plieotropic QTL 14	390	Chr3	LOC_Os03g42180	-	23463302	23465301	23462933	23463301	23462933	23465301	hypothetical protein
1748	Plieotropic QTL 14	391	Chr3	LOC_Os03g42190	-	23466454	23468453	23464716	23466453	23464716	23468453	expressed protein
1749	Plieotropic QTL 14	392	Chr3	LOC_Os03g42200	-	23475828	23477827	23472278	23475827	23472278	23477827	dof zinc finger domain containing protein, putative, expressed
1750	Plieotropic QTL 14	393	Chr3	LOC_Os03g42210	+	23482619	23484618	23484619	23484996	23482619	23484996	expressed protein
1751	Plieotropic QTL 14	394	Chr3	LOC_Os03g42220	+	23483491	23485490	23485491	23490741	23483491	23490741	T-complex protein, putative, expressed
1752	Plieotropic QTL 14	395	Chr3	LOC_Os03g42230	+	23489995	23491994	23491995	23496324	23489995	23496324	B3 DNA binding domain containing protein, expressed
1753	Plieotropic QTL 14	396	Chr3	LOC_Os03g42235	+	23494334	23496333	23496334	23497401	23494334	23497401	expressed protein
1754	Plieotropic QTL 14	397	Chr3	LOC_Os03g42240	+	23497435	23499434	23499435	23503720	23497435	23503720	B3 DNA binding domain containing protein, expressed
1755	Plieotropic QTL 14	398	Chr3	LOC_Os03g42259	-	23513580	23515579	23512612	23513579	23512612	23515579	hypervariable Bacillus group-specific protein, putative, expressed
1756	Plieotropic QTL 14	399	Chr3	LOC_Os03g42270	-	23521800	23523799	23516352	23521799	23516352	23523799	retrotransposon protein, putative, unclassified, expressed
1757	Plieotropic QTL 14	400	Chr3	LOC_Os03g42280	+	23521560	23523559	23523560	23528315	23521560	23528315	B3 DNA binding domain containing protein, expressed
1758	Plieotropic QTL 14	401	Chr3	LOC_Os03g42284	-	23530603	23532602	23530061	23530602	23530061	23532602	hypothetical protein
1759	Plieotropic QTL 14	402	Chr3	LOC_Os03g42290	+	23531463	23533462	23533463	23538865	23531463	23538865	B3 DNA binding domain containing protein, expressed
1760	Plieotropic QTL 14	403	Chr3	LOC_Os03g42310	+	23539015	23541014	23541015	23542945	23539015	23542945	expressed protein
1761	Plieotropic QTL 14	404	Chr3	LOC_Os03g42320	-	23547669	23549668	23545317	23547668	23545317	23549668	Sec1 family transport protein, putative, expressed
1762	Plieotropic QTL 14	405	Chr3	LOC_Os03g42334	+	23553365	23555364	23555365	23555901	23553365	23555901	expressed protein
1763	Plieotropic QTL 14	406	Chr3	LOC_Os03g42350	+	23554180	23556179	23556180	23562967	23554180	23562967	ankyrin, putative, expressed
1764	Plieotropic QTL 14	407	Chr3	LOC_Os03g42370	+	23565544	23567543	23567544	23577244	23565544	23577244	B3 DNA binding domain containing protein, expressed
1765	Plieotropic QTL 14	408	Chr3	LOC_Os03g42360	-	23566455	23568454	23565984	23566454	23565984	23568454	expressed protein
1766	Plieotropic QTL 14	409	Chr3	LOC_Os03g42380	-	23588046	23590045	23577861	23588045	23577861	23590045	expressed protein
1767	Plieotropic QTL 14	410	Chr3	LOC_Os03g42400	+	23590134	23592133	23592134	23592585	23590134	23592585	expressed protein
1768	Plieotropic QTL 14	411	Chr3	LOC_Os03g42410	+	23593409	23595408	23595409	23597429	23593409	23597429	B3 DNA binding domain containing protein
1769	Plieotropic QTL 14	412	Chr3	LOC_Os03g42420	+	23607771	23609770	23609771	23611885	23607771	23611885	B3 DNA binding domain containing protein, expressed
1770	Plieotropic QTL 14	413	Chr3	LOC_Os03g42430	+	23611955	23613954	23613955	23616375	23611955	23616375	B3 DNA binding domain containing protein, expressed
1771	Plieotropic QTL 14	414	Chr3	LOC_Os03g42440	-	23620261	23622260	23616738	23620260	23616738	23622260	expressed protein
1772	Plieotropic QTL 14	415	Chr3	LOC_Os03g42450	-	23621304	23623303	23620827	23621303	23620827	23623303	expressed protein
1773	Plieotropic QTL 14	416	Chr3	LOC_Os03g42464	-	23630650	23632649	23623464	23630649	23623464	23632649	expressed protein
1774	Plieotropic QTL 14	417	Chr3	LOC_Os03g42480	-	23640055	23642054	23633268	23640054	23633268	23642054	expressed protein
1775	Plieotropic QTL 14	418	Chr3	LOC_Os03g42490	-	23642212	23644211	23641888	23642211	23641888	23644211	expressed protein
1776	Plieotropic QTL 14	419	Chr3	LOC_Os03g42500	-	23645269	23647268	23644298	23645268	23644298	23647268	expressed protein
1777	Plieotropic QTL 14	420	Chr3	LOC_Os03g42510	-	23651395	23653394	23647892	23651394	23647892	23653394	transposon protein, putative, CACTA, En/Spm sub-class, expressed
1778	Plieotropic QTL 14	421	Chr3	LOC_Os03g42520	+	23653935	23655934	23655935	23658301	23653935	23658301	expressed protein
1779	Plieotropic QTL 14	422	Chr3	LOC_Os03g42530	+	23656542	23658541	23658542	23667612	23656542	23667612	retrotransposon, putative, centromere-specific, expressed
1780	Plieotropic QTL 14	423	Chr3	LOC_Os03g42540	+	23669609	23671608	23671609	23674781	23669609	23674781	transposon protein, putative, CACTA, En/Spm sub-class
1781	Plieotropic QTL 14	424	Chr3	LOC_Os03g42550	+	23687494	23689493	23689494	23691731	23687494	23691731	expressed protein
1782	Plieotropic QTL 14	425	Chr3	LOC_Os03g42569	+	23692358	23694357	23694358	23704806	23692358	23704806	expressed protein
1783	Plieotropic QTL 14	426	Chr3	LOC_Os03g42590	-	23705875	23707874	23705188	23705874	23705188	23707874	expressed protein
1784	Plieotropic QTL 14	427	Chr3	LOC_Os03g42600	+	23713172	23715171	23715172	23715759	23713172	23715759	expressed protein
1785	Plieotropic QTL 14	428	Chr3	LOC_Os03g42610	-	23723734	23725733	23718070	23723733	23718070	23725733	retrotransposon protein, putative, unclassified, expressed
1786	Plieotropic QTL 14	429	Chr3	LOC_Os03g42630	+	23732580	23734579	23734580	23736564	23732580	23736564	No apical meristem protein, putative, expressed
1787	Plieotropic QTL 14	430	Chr3	LOC_Os03g42650	+	23736885	23738884	23738885	23746139	23736885	23746139	vegetative storage protein, putative, expressed
1788	Plieotropic QTL 14	431	Chr3	LOC_Os03g42650	+	23736885	23738884	23738885	23746139	23736885	23746139	vegetative storage protein, putative, expressed
1789	Plieotropic QTL 14	432	Chr3	LOC_Os03g42654	+	23752704	23754703	23754704	23755198	23752704	23755198	expressed protein
1790	Plieotropic QTL 14	433	Chr3	LOC_Os03g42660	-	23768126	23770125	23765062	23768125	23765062	23770125	retrotransposon protein, putative, unclassified
1791	Plieotropic QTL 14	434	Chr3	LOC_Os03g42670	+	23766899	23768898	23768899	23771242	23766899	23771242	transposon protein, putative, unclassified, expressed
1792	Plieotropic QTL 14	435	Chr3	LOC_Os03g42690	+	23772090	23774089	23774090	23778184	23772090	23778184	transposon protein, putative, CACTA, En/Spm sub-class, expressed
1793	Plieotropic QTL 14	436	Chr3	LOC_Os03g42710	+	23779111	23781110	23781111	23782726	23779111	23782726	WD-40 repeat family protein, putative, expressed
1794	Plieotropic QTL 14	437	Chr3	LOC_Os03g42700	-	23780485	23782484	23780175	23780484	23780175	23782484	hypothetical protein
1795	Plieotropic QTL 14	438	Chr3	LOC_Os03g42720	+	23783316	23785315	23785316	23787756	23783316	23787756	expressed protein
1796	Plieotropic QTL 14	439	Chr3	LOC_Os03g42730	-	23791396	23793395	23789242	23791395	23789242	23793395	expressed protein
1797	Plieotropic QTL 14	440	Chr3	LOC_Os03g42740	+	23792410	23794409	23794410	23795359	23792410	23795359	F-box/LRR-repeat protein 16, putative, expressed
1798	Plieotropic QTL 14	441	Chr3	LOC_Os03g42750	-	23808350	23810349	23797158	23808349	23797158	23810349	roothairless 1, putative, expressed
1799	Plieotropic QTL 14	442	Chr3	LOC_Os03g42760	+	23810565	23812564	23812565	23816582	23810565	23816582	zinc finger protein-related, putative, expressed
1800	Plieotropic QTL 14	443	Chr3	LOC_Os03g42770	-	23824230	23826229	23817641	23824229	23817641	23826229	expressed protein
1801	Plieotropic QTL 14	444	Chr3	LOC_Os03g42780	+	23825633	23827632	23827633	23832767	23825633	23832767	zinc finger protein-related, putative, expressed
1802	Plieotropic QTL 14	445	Chr3	LOC_Os03g42790	+	23834063	23836062	23836063	23839588	23834063	23839588	zinc finger protein-related, putative, expressed
1803	Plieotropic QTL 14	446	Chr3	LOC_Os03g42799	+	23839709	23841708	23841709	23844608	23839709	23844608	expressed protein
1804	Plieotropic QTL 14	447	Chr3	LOC_Os03g42810	+	23847970	23849969	23849970	23852188	23847970	23852188	endonuclease/exonuclease/phosphatase family domain containing protein, expressed
1805	Plieotropic QTL 14	448	Chr3	LOC_Os03g42820	+	23853251	23855250	23855251	23861941	23853251	23861941	LIM domain-containing protein, putative, expressed
1806	Plieotropic QTL 14	449	Chr3	LOC_Os03g42830	-	23876308	23878307	23870183	23876307	23870183	23878307	MATE efflux family protein, putative, expressed
1807	Plieotropic QTL 14	450	Chr3	LOC_Os03g42840	+	23886729	23888728	23888729	23895481	23886729	23895481	calcineurin B, putative, expressed
1808	Plieotropic QTL 14	451	Chr3	LOC_Os03g42850	+	23896856	23898855	23898856	23899879	23896856	23899879	expressed protein
1809	Plieotropic QTL 14	452	Chr3	LOC_Os03g42860	-	23900541	23902540	23900148	23900540	23900148	23902540	pentatricopeptide, putative, expressed
1810	Plieotropic QTL 14	453	Chr3	LOC_Os03g42870	-	23902192	23904191	23901880	23902191	23901880	23904191	hypothetical protein
1811	Plieotropic QTL 14	454	Chr3	LOC_Os03g42880	+	23905648	23907647	23907648	23913211	23905648	23913211	nucleotide-binding protein-like, putative, expressed
1812	Plieotropic QTL 14	455	Chr3	LOC_Os03g42890	+	23913676	23915675	23915676	23917302	23913676	23917302	retrotransposon protein, putative, unclassified, expressed
1813	Plieotropic QTL 14	456	Chr3	LOC_Os03g42900	+	23923619	23925618	23925619	23934205	23923619	23934205	KH domain containing protein, putative, expressed
1814	Plieotropic QTL 14	457	Chr3	LOC_Os03g42910	+	23935445	23937444	23937445	23937999	23935445	23937999	hypothetical protein
1815	Plieotropic QTL 14	458	Chr3	LOC_Os03g42920	-	23938826	23940825	23938325	23938825	23938325	23940825	expressed protein
1816	Plieotropic QTL 14	459	Chr3	LOC_Os03g42930	-	23943061	23945060	23940036	23943060	23940036	23945060	expressed protein
1817	Plieotropic QTL 14	460	Chr3	LOC_Os03g42950	+	23945041	23947040	23947041	23954477	23945041	23954477	retrotransposon protein, putative, Ty3-gypsy subclass, expressed
1818	Plieotropic QTL 14	461	Chr3	LOC_Os03g42954	-	23954871	23956870	23954085	23954870	23954085	23956870	conserved hypothetical protein
1819	Plieotropic QTL 14	462	Chr3	LOC_Os03g42960	+	23955825	23957824	23957825	23961086	23955825	23961086	expressed protein
1820	Plieotropic QTL 14	463	Chr3	LOC_Os03g42970	-	23965815	23967814	23962964	23965814	23962964	23967814	transposon protein, putative, unclassified, expressed
1821	Plieotropic QTL 14	464	Chr3	LOC_Os03g42990	+	23975568	23977567	23977568	23978287	23975568	23978287	hypothetical protein
1822	Plieotropic QTL 14	465	Chr3	LOC_Os03g43000	+	23979542	23981541	23981542	23981781	23979542	23981781	expressed protein
1823	Plieotropic QTL 14	466	Chr3	LOC_Os03g43010	+	23987140	23989139	23989140	23997536	23987140	23997536	expressed protein
1824	Plieotropic QTL 14	467	Chr3	LOC_Os03g43020	-	24003076	24005075	23999212	24003075	23999212	24005075	prefoldin subunit, putative, expressed
1825	Plieotropic QTL 14	468	Chr3	LOC_Os03g43040	+	24008375	24010374	24010375	24013822	24008375	24013822	retrotransposon protein, putative, unclassified, expressed
1826	Plieotropic QTL 14	469	Chr3	LOC_Os03g43030	-	24010122	24012121	24009227	24010121	24009227	24012121	expressed protein
1827	Plieotropic QTL 14	470	Chr3	LOC_Os03g43050	-	24015913	24017912	24014790	24015912	24014790	24017912	LTPL90 - Protease inhibitor/seed storage/LTP family protein precursor, putative, expressed
1828	Plieotropic QTL 14	471	Chr3	LOC_Os03g43060	-	24023410	24025409	24018612	24023409	24018612	24025409	OsFBX96 - F-box domain containing protein, expressed
1829	Plieotropic QTL 14	472	Chr3	LOC_Os03g43070	+	24026263	24028262	24028263	24031101	24026263	24031101	retrotransposon protein, putative, Ty3-gypsy subclass, expressed
1830	Plieotropic QTL 14	473	Chr3	LOC_Os03g43080	+	24033639	24035638	24035639	24036309	24033639	24036309	expressed protein
1831	Plieotropic QTL 14	474	Chr3	LOC_Os03g43090	-	24044083	24046082	24036836	24044082	24036836	24046082	transposon protein, putative, CACTA, En/Spm sub-class, expressed
1832	Plieotropic QTL 14	475	Chr3	LOC_Os03g43100	+	24044089	24046088	24046089	24047243	24044089	24047243	expressed protein
1833	Plieotropic QTL 14	476	Chr3	LOC_Os03g43100	+	24044089	24046088	24046089	24047243	24044089	24047243	expressed protein
1834	Plieotropic QTL 14	477	Chr3	LOC_Os03g43114	-	24053786	24055785	24049172	24053785	24049172	24055785	expressed protein
1835	Plieotropic QTL 14	478	Chr3	LOC_Os03g43130	+	24053470	24055469	24055470	24058548	24053470	24058548	transposon protein, putative, unclassified
1836	Plieotropic QTL 14	479	Chr3	LOC_Os03g43140	+	24058188	24060187	24060188	24061232	24058188	24061232	expressed protein
1837	Plieotropic QTL 15	1	Chr3	LOC_Os03g48480	-	27647534	27649533	27644551	27647533	27644551	27649533	thioesterase family protein, putative, expressed
1838	Plieotropic QTL 15	2	Chr3	LOC_Os03g48490	+	27650240	27652239	27652240	27659735	27650240	27659735	centromere protein, putative, expressed
1839	Plieotropic QTL 15	3	Chr3	LOC_Os03g48520	-	27663178	27665177	27662425	27663177	27662425	27665177	PB1 domain containing protein, expressed
1840	Plieotropic QTL 15	4	Chr3	LOC_Os03g48540	+	27666897	27668896	27668897	27674658	27666897	27674658	expressed protein
1841	Plieotropic QTL 15	5	Chr3	LOC_Os03g48550	-	27675535	27677534	27674652	27675534	27674652	27677534	retrotransposon protein, putative, Ty1-copia subclass, expressed
1842	Plieotropic QTL 15	6	Chr3	LOC_Os03g48560	+	27676462	27678461	27678462	27681754	27676462	27681754	N-acetylglucosaminyltransferase, putative, expressed
1843	Plieotropic QTL 16	1	Chr4	LOC_Os04g55930	-	33313052	33315051	33311013	33313051	33311013	33315051	expressed protein
1844	Plieotropic QTL 16	2	Chr4	LOC_Os04g55940	+	33312630	33314629	33314630	33319375	33312630	33319375	sodium/calcium exchanger protein, putative, expressed
1845	Plieotropic QTL 16	3	Chr4	LOC_Os04g55940	+	33313199	33315198	33315199	33319375	33313199	33319375	sodium/calcium exchanger protein, putative, expressed
1846	Plieotropic QTL 16	4	Chr4	LOC_Os04g55950	+	33323217	33325216	33325217	33325743	33323217	33325743	expressed protein
1847	Plieotropic QTL 16	5	Chr4	LOC_Os04g55960	+	33327791	33329790	33329791	33335865	33327791	33335865	NADPH reductase, putative, expressed
1848	Plieotropic QTL 16	6	Chr4	LOC_Os04g55970	+	33339978	33341977	33341978	33346562	33339978	33346562	AP2-like ethylene-responsive transcription factor AINTEGUMENTA, putative, expressed
1849	Plieotropic QTL 16	7	Chr4	LOC_Os04g55980	-	33348398	33350397	33348164	33348397	33348164	33350397	glycine-rich RNA-binding, abscisic acid-inducible protein, putative, expressed
1850	Plieotropic QTL 16	8	Chr4	LOC_Os04g56000	-	33352461	33354460	33351839	33352460	33351839	33354460	AGAP001055-PA, putative, expressed
1851	Plieotropic QTL 16	9	Chr4	LOC_Os04g56010	-	33360949	33362948	33360619	33360948	33360619	33362948	glycine-rich cell wall structural protein 1 precursor, putative, expressed
1852	Plieotropic QTL 16	10	Chr4	LOC_Os04g56020	+	33362134	33364133	33364134	33366179	33362134	33366179	retrotransposon protein, putative, unclassified
1853	Plieotropic QTL 16	11	Chr4	LOC_Os04g56030	-	33375213	33377212	33374335	33375212	33374335	33377212	glycine-rich cell wall structural protein precursor, putative, expressed
1854	Plieotropic QTL 16	12	Chr4	LOC_Os04g56040	-	33378406	33380405	33377338	33378405	33377338	33380405	glycine rich protein family protein, putative, expressed
1855	Plieotropic QTL 16	13	Chr4	LOC_Os04g56050	-	33380233	33382232	33378788	33380232	33378788	33382232	expressed protein
1856	Plieotropic QTL 16	14	Chr4	LOC_Os04g56060	+	33384622	33386621	33386622	33391644	33384622	33391644	protein kinase domain containing protein, expressed
1857	Plieotropic QTL 16	15	Chr4	LOC_Os04g56070	+	33392485	33394484	33394485	33397972	33392485	33397972	COP9 signalosome complex subunit 5b, putative, expressed
1858	Plieotropic QTL 16	16	Chr4	LOC_Os04g56080	-	33402111	33404110	33399564	33402110	33399564	33404110	S-locus-like receptor protein kinase, putative, expressed
1859	Plieotropic QTL 16	17	Chr4	LOC_Os04g56090	+	33405361	33407360	33407361	33409805	33405361	33409805	S-locus-like receptor protein kinase, putative, expressed
1860	Plieotropic QTL 16	18	Chr4	LOC_Os04g56100	-	33416124	33418123	33415314	33416123	33415314	33418123	one cut domain family member 3, putative, expressed
1861	Plieotropic QTL 16	19	Chr4	LOC_Os04g56110	+	33416505	33418504	33418505	33421204	33416505	33421204	protein kinase, putative, expressed
1862	Plieotropic QTL 16	20	Chr4	LOC_Os04g56120	-	33423303	33425302	33421535	33423302	33421535	33425302	protein kinase domain containing protein, expressed
1863	Plieotropic QTL 16	21	Chr4	LOC_Os04g56130	+	33424854	33426853	33426854	33428213	33424854	33428213	protein kinase domain containing protein, expressed
1864	Plieotropic QTL 16	22	Chr4	LOC_Os04g56140	+	33427077	33429076	33429077	33436239	33427077	33436239	expressed protein
1865	Plieotropic QTL 16	23	Chr4	LOC_Os04g56150	-	33437758	33439757	33437188	33437757	33437188	33439757	AP2 domain containing protein, expressed
1866	Plieotropic QTL 16	24	Chr4	LOC_Os04g56160	+	33455745	33457744	33457745	33464933	33455745	33464933	plasma membrane ATPase, putative, expressed
1867	Plieotropic QTL 17	1	Chr5	LOC_Os05g09240	+	5159602	5161601	5161602	5162372	5159602	5162372	AGAP006957-PA, putative, expressed
1868	Plieotropic QTL 17	2	Chr5	LOC_Os05g09250	+	5168706	5170705	5170706	5171800	5168706	5171800	retrotransposon protein, putative, unclassified, expressed
1869	Plieotropic QTL 17	3	Chr5	LOC_Os05g09260	+	5171324	5173323	5173324	5174154	5171324	5174154	retrotransposon protein, putative, unclassified
1870	Plieotropic QTL 17	4	Chr5	LOC_Os05g09270	+	5172389	5174388	5174389	5175614	5172389	5175614	retrotransposon protein, putative, Ty1-copia subclass
1871	Plieotropic QTL 17	5	Chr5	LOC_Os05g09280	-	5189755	5191754	5187757	5189754	5187757	5191754	AGAP006957-PA, putative, expressed
1872	Plieotropic QTL 17	6	Chr5	LOC_Os05g09290	-	5190399	5192398	5190048	5190398	5190048	5192398	expressed protein
1873	Plieotropic QTL 17	7	Chr5	LOC_Os05g09300	+	5195047	5197046	5197047	5201863	5195047	5201863	transposon protein, putative, CACTA, En/Spm sub-class, expressed
1874	Plieotropic QTL 17	8	Chr5	LOC_Os05g09320	+	5202086	5204085	5204086	5207581	5202086	5207581	transposon protein, putative, CACTA, En/Spm sub-class, expressed
1875	Plieotropic QTL 17	9	Chr5	LOC_Os05g09310	-	5203357	5205356	5203057	5203356	5203057	5205356	expressed protein
1876	Plieotropic QTL 17	10	Chr5	LOC_Os05g09330	+	5206510	5208509	5208510	5215968	5206510	5215968	transposon protein, putative, CACTA, En/Spm sub-class
1877	Plieotropic QTL 17	11	Chr5	LOC_Os05g09340	+	5215652	5217651	5217652	5221338	5215652	5221338	transposon protein, putative, CACTA, En/Spm sub-class
1878	Plieotropic QTL 17	12	Chr5	LOC_Os05g09350	+	5225248	5227247	5227248	5227962	5225248	5227962	expressed protein
1879	Plieotropic QTL 17	13	Chr5	LOC_Os05g09360	+	5236256	5238255	5238256	5250036	5236256	5250036	glycine-rich protein, putative, expressed
1880	Plieotropic QTL 17	14	Chr5	LOC_Os05g09370	-	5262133	5264132	5254246	5262132	5254246	5264132	kinase, pfkB family, putative, expressed
1881	Plieotropic QTL 17	15	Chr5	LOC_Os05g09380	+	5264936	5266935	5266936	5270777	5264936	5270777	AR791, putative, expressed
1882	Plieotropic QTL 17	16	Chr5	LOC_Os05g09400	-	5277766	5279765	5274199	5277765	5274199	5279765	30S ribosomal protein S31, chloroplast precursor, putative, expressed
1883	Plieotropic QTL 17	17	Chr5	LOC_Os05g09410	-	5280639	5282638	5278198	5280638	5278198	5282638	histidine-containing phosphotransfer protein 4, putative, expressed
1884	Plieotropic QTL 17	18	Chr5	LOC_Os05g09420	-	5288908	5290907	5286723	5288907	5286723	5290907	hypothetical protein
1885	Plieotropic QTL 17	19	Chr5	LOC_Os05g09430	-	5293333	5295332	5292574	5293332	5292574	5295332	expressed protein
1886	Plieotropic QTL 17	20	Chr5	LOC_Os05g09440	-	5297420	5299419	5293555	5297419	5293555	5299419	NADP-dependent malic enzyme, chloroplast precursor, putative, expressed
1887	Plieotropic QTL 17	21	Chr5	LOC_Os05g09450	+	5299909	5301908	5301909	5303336	5299909	5303336	hypothetical protein
1888	Plieotropic QTL 17	22	Chr5	LOC_Os05g09460	+	5307681	5309680	5309681	5311945	5307681	5311945	hypothetical protein
1889	Plieotropic QTL 17	23	Chr5	LOC_Os05g09470	-	5321929	5323928	5319265	5321928	5319265	5323928	hypothetical protein
1890	Plieotropic QTL 17	24	Chr5	LOC_Os05g09480	+	5327581	5329580	5329581	5331490	5327581	5331490	OsIAA16 - Auxin-responsive Aux/IAA gene family member, expressed
1891	Plieotropic QTL 17	25	Chr5	LOC_Os05g09490	+	5331726	5333725	5333726	5336905	5331726	5336905	peptidase, T1 family, putative, expressed
1892	Plieotropic QTL 17	26	Chr5	LOC_Os05g09500	-	5341211	5343210	5337195	5341210	5337195	5343210	hexokinase, putative, expressed
1893	Plieotropic QTL 18	1	Chr6	LOC_Os06g48990	-	29690112	29692111	29679380	29690111	29679380	29692111	Leucine Rich Repeat family protein, expressed
1894	Plieotropic QTL 18	2	Chr6	LOC_Os06g49000	+	29694580	29696579	29696580	29703216	29694580	29703216	expressed protein
1895	Plieotropic QTL 18	3	Chr6	LOC_Os06g49010	-	29708555	29710554	29703530	29708554	29703530	29710554	OsSPL12 - SBP-box gene family member, expressed
1896	Plieotropic QTL 19	1	Chr7	LOC_Os07g09900	-	5267311	5269310	5263409	5267310	5263409	5269310	disease resistance protein RPM1, putative, expressed
1897	Plieotropic QTL 19	2	Chr7	LOC_Os07g09910	-	5273420	5275419	5272487	5273419	5272487	5275419	stripe rust resistance protein Yr10, putative, expressed
1898	Plieotropic QTL 19	3	Chr7	LOC_Os07g09914	+	5274942	5276941	5276942	5279196	5274942	5279196	expressed protein
1899	Plieotropic QTL 19	4	Chr7	LOC_Os07g09930	+	5283791	5285790	5285791	5286650	5283791	5286650	transposon protein, putative, unclassified, expressed
1900	Plieotropic QTL 19	5	Chr7	LOC_Os07g09940	-	5293887	5295886	5292921	5293886	5292921	5295886	NBS-LRR resistance protein, putative, expressed
1901	Plieotropic QTL 19	6	Chr7	LOC_Os07g09950	-	5304754	5306753	5303491	5304753	5303491	5306753	OsFBX222 - F-box domain containing protein, expressed
1902	Plieotropic QTL 19	7	Chr7	LOC_Os07g09960	-	5307716	5309715	5307326	5307715	5307326	5309715	expressed protein
1903	Plieotropic QTL 19	8	Chr7	LOC_Os07g09970	+	5311788	5313787	5313788	5318164	5311788	5318164	LTPL84 - Protease inhibitor/seed storage/LTP family protein precursor, expressed
1904	Plieotropic QTL 19	9	Chr7	LOC_Os07g09980	-	5323515	5325514	5323125	5323514	5323125	5325514	expressed protein
1905	Plieotropic QTL 19	10	Chr7	LOC_Os07g09990	+	5326194	5328193	5328194	5333060	5326194	5333060	retrotransposon protein, putative, unclassified, expressed
1906	Plieotropic QTL 19	11	Chr7	LOC_Os07g10000	+	5337909	5339908	5339909	5341204	5337909	5341204	retrotransposon, putative, centromere-specific, expressed
1907	Plieotropic QTL 19	12	Chr7	LOC_Os07g10010	+	5340565	5342564	5342565	5345118	5340565	5345118	retrotransposon, putative, centromere-specific, expressed
1908	Plieotropic QTL 19	13	Chr7	LOC_Os07g10020	+	5344830	5346829	5346830	5348412	5344830	5348412	retrotransposon protein, putative, unclassified, expressed
1909	Plieotropic QTL 19	14	Chr7	LOC_Os07g10030	-	5353631	5355630	5348906	5353630	5348906	5355630	expressed protein
1910	Plieotropic QTL 19	15	Chr7	LOC_Os07g10040	-	5355756	5357755	5354574	5355755	5354574	5357755	retrotransposon protein, putative, unclassified, expressed
1911	Plieotropic QTL 19	16	Chr7	LOC_Os07g10050	+	5367822	5369821	5369822	5375525	5367822	5375525	retrotransposon protein, putative, unclassified, expressed
1912	Plieotropic QTL 19	17	Chr7	LOC_Os07g10060	-	5379734	5381733	5376593	5379733	5376593	5381733	retrotransposon protein, putative, unclassified, expressed
1913	Plieotropic QTL 19	18	Chr7	LOC_Os07g10070	+	5379536	5381535	5381536	5382707	5379536	5382707	retrotransposon protein, putative, unclassified, expressed
1914	Plieotropic QTL 19	19	Chr7	LOC_Os07g10080	+	5389561	5391560	5391561	5399379	5389561	5399379	retrotransposon protein, putative, Ty3-gypsy subclass, expressed
1915	Plieotropic QTL 19	20	Chr7	LOC_Os07g10090	-	5408757	5410756	5405853	5408756	5405853	5410756	expressed protein
1916	Plieotropic QTL 19	21	Chr7	LOC_Os07g10100	+	5408901	5410900	5410901	5412979	5408901	5412979	retrotransposon protein, putative, Ty3-gypsy subclass, expressed
1917	Plieotropic QTL 19	22	Chr7	LOC_Os07g10110	-	5426573	5428572	5418766	5426572	5418766	5428572	expressed protein
1918	Plieotropic QTL 19	23	Chr7	LOC_Os07g10120	+	5429553	5431552	5431553	5436179	5429553	5436179	expressed protein
1919	Plieotropic QTL 19	24	Chr7	LOC_Os07g10130	+	5438352	5440351	5440352	5445910	5438352	5445910	squalene synthetase, putative, expressed
1920	Plieotropic QTL 19	25	Chr7	LOC_Os07g10139	+	5447457	5449456	5449457	5450575	5447457	5450575	expressed protein
1921	Plieotropic QTL 19	26	Chr7	LOC_Os07g10150	+	5450169	5452168	5452169	5459557	5450169	5459557	coatomer subunit gamma-2, putative, expressed
1922	Plieotropic QTL 19	27	Chr7	LOC_Os07g10160	+	5461119	5463118	5463119	5464797	5461119	5464797	glucosyltransferase, putative, expressed
1923	Plieotropic QTL 19	28	Chr7	LOC_Os07g10170	+	5471591	5473590	5473591	5474933	5471591	5474933	expressed protein
1924	Plieotropic QTL 19	29	Chr7	LOC_Os07g10180	-	5478772	5480771	5478178	5478771	5478178	5480771	expressed protein
1925	Plieotropic QTL 19	30	Chr7	LOC_Os07g10190	+	5478440	5480439	5480440	5482596	5478440	5482596	glucosyltransferase, putative, expressed
1926	Plieotropic QTL 19	31	Chr7	LOC_Os07g10200	-	5486476	5488475	5485351	5486475	5485351	5488475	expressed protein
1927	Plieotropic QTL 19	32	Chr7	LOC_Os07g10220	+	5488710	5490709	5490710	5491258	5488710	5491258	anthocyanidin 3-O-glucosyltransferase, putative, expressed
1928	Plieotropic QTL 19	33	Chr7	LOC_Os07g10210	-	5490263	5492262	5489774	5490262	5489774	5492262	expressed protein
1929	Plieotropic QTL 19	34	Chr7	LOC_Os07g10230	+	5490006	5492005	5492006	5492857	5490006	5492857	glucosyltransferase, putative, expressed
1930	Plieotropic QTL 19	35	Chr7	LOC_Os07g10240	+	5495490	5497489	5497490	5498989	5495490	5498989	anthocyanidin 3-O-glucosyltransferase, putative, expressed
1931	Plieotropic QTL 19	36	Chr7	LOC_Os07g10250	-	5506491	5508490	5500195	5506490	5500195	5508490	DEAD-box ATP-dependent RNA helicase 52B, putative, expressed
1932	Plieotropic QTL 19	37	Chr7	LOC_Os07g10254	+	5505023	5507022	5507023	5507723	5505023	5507723	expressed protein
1933	Plieotropic QTL 19	38	Chr7	LOC_Os07g10256	-	5510796	5512795	5508051	5510795	5508051	5512795	mitosis protein dim1, putative, expressed
1934	Plieotropic QTL 19	39	Chr7	LOC_Os07g10260	-	5511736	5513735	5511481	5511735	5511481	5513735	retrotransposon protein, putative, unclassified
1935	Plieotropic QTL 19	40	Chr7	LOC_Os07g10270	-	5514921	5516920	5513500	5514920	5513500	5516920	hypothetical protein
1936	Plieotropic QTL 19	41	Chr7	LOC_Os07g10280	-	5515821	5517820	5515566	5515820	5515566	5517820	retrotransposon protein, putative, unclassified
1937	Plieotropic QTL 19	42	Chr7	LOC_Os07g10290	-	5519958	5521957	5519553	5519957	5519553	5521957	expressed protein
1938	Plieotropic QTL 19	43	Chr7	LOC_Os07g10300	+	5519609	5521608	5521609	5526698	5519609	5526698	expressed protein
1939	Plieotropic QTL 19	44	Chr7	LOC_Os07g10310	-	5529084	5531083	5528253	5529083	5528253	5531083	expressed protein
1940	Plieotropic QTL 19	45	Chr7	LOC_Os07g10320	+	5528653	5530652	5530653	5531102	5528653	5531102	expressed protein
1941	Plieotropic QTL 19	46	Chr7	LOC_Os07g10330	-	5535362	5537361	5534726	5535361	5534726	5537361	expressed protein
1942	Plieotropic QTL 19	47	Chr7	LOC_Os07g10340	-	5537181	5539180	5536962	5537180	5536962	5539180	expressed protein
1943	Plieotropic QTL 19	48	Chr7	LOC_Os07g10350	+	5549585	5551584	5551585	5557152	5549585	5557152	S1 RNA binding domain containing protein, expressed
1944	Plieotropic QTL 19	49	Chr7	LOC_Os07g10360	+	5556780	5558779	5558780	5559349	5556780	5559349	expressed protein
1945	Plieotropic QTL 19	50	Chr7	LOC_Os07g10380	+	5564676	5566675	5566676	5567140	5564676	5567140	expressed protein
1946	Plieotropic QTL 19	51	Chr7	LOC_Os07g10370	-	5566234	5568233	5565329	5566233	5565329	5568233	expressed protein
1947	Plieotropic QTL 19	52	Chr7	LOC_Os07g10390	-	5576615	5578614	5567571	5576614	5567571	5578614	cleavage and polyadenylation specificity factor, putative, expressed
1948	Plieotropic QTL 20	1	Chr7	LOC_Os07g12650	-	7235190	7237189	7233172	7235189	7233172	7237189	ribosomal protein L7Ae, putative, expressed
1949	Plieotropic QTL 20	2	Chr7	LOC_Os07g12660	+	7233591	7235590	7235591	7235992	7233591	7235992	expressed protein
1950	Plieotropic QTL 20	3	Chr7	LOC_Os07g12670	-	7241106	7243105	7239161	7241105	7239161	7243105	expressed protein
1951	Plieotropic QTL 20	4	Chr7	LOC_Os07g12680	-	7245018	7247017	7244144	7245017	7244144	7247017	LZ-NBS-LRR class RGA, putative, expressed
1952	Plieotropic QTL 20	5	Chr7	LOC_Os07g12690	-	7252629	7254628	7247837	7252628	7247837	7254628	retrotransposon protein, putative, unclassified, expressed
1953	Plieotropic QTL 20	6	Chr7	LOC_Os07g12700	+	7254794	7256793	7256794	7257075	7254794	7257075	expressed protein
1954	Plieotropic QTL 20	7	Chr7	LOC_Os07g12710	-	7260430	7262429	7258614	7260429	7258614	7262429	GIY-YIG catalytic domain containing protein, putative, expressed
1955	Plieotropic QTL 20	8	Chr7	LOC_Os07g12720	+	7266886	7268885	7268886	7269392	7266886	7269392	expressed protein
1956	Plieotropic QTL 20	9	Chr7	LOC_Os07g12730	-	7274722	7276721	7272856	7274721	7272856	7276721	DUF567 domain containing protein, putative, expressed
1957	Plieotropic QTL 20	10	Chr7	LOC_Os07g12740	+	7276520	7278519	7278520	7281261	7276520	7281261	retrotransposon protein, putative, unclassified
1958	Plieotropic QTL 20	11	Chr7	LOC_Os07g12750	-	7290606	7292605	7289955	7290605	7289955	7292605	retrotransposon protein, putative, unclassified
1959	Plieotropic QTL 20	12	Chr7	LOC_Os07g12760	-	7294042	7296041	7293727	7294041	7293727	7296041	hypothetical protein
1960	Plieotropic QTL 20	13	Chr7	LOC_Os07g12770	+	7308212	7310211	7310212	7313078	7308212	7313078	transmembrane amino acid transporter protein, putative, expressed
1961	Plieotropic QTL 20	14	Chr7	LOC_Os07g12780	+	7311552	7313551	7313552	7314747	7311552	7314747	cyclin, putative, expressed
1962	Plieotropic QTL 20	15	Chr7	LOC_Os07g12790	+	7315050	7317049	7317050	7318060	7315050	7318060	expressed protein
1963	Plieotropic QTL 20	16	Chr7	LOC_Os07g12800	+	7319536	7321535	7321536	7323790	7319536	7323790	expressed protein
1964	Plieotropic QTL 20	17	Chr7	LOC_Os07g12810	-	7329318	7331317	7324261	7329317	7324261	7331317	expressed protein
1965	Plieotropic QTL 20	18	Chr7	LOC_Os07g12820	-	7334233	7336232	7333286	7334232	7333286	7336232	B3 DNA binding domain containing protein
1966	Plieotropic QTL 20	19	Chr7	LOC_Os07g12830	+	7345754	7347753	7347754	7351682	7345754	7351682	cytochrome b5-like Heme/Steroid binding domain containing protein, expressed
1967	Plieotropic QTL 20	20	Chr7	LOC_Os07g12840	+	7356209	7358208	7358209	7362308	7356209	7362308	retrotransposon protein, putative, Ty1-copia subclass, expressed
1968	Plieotropic QTL 20	21	Chr7	LOC_Os07g12850	+	7361541	7363540	7363541	7370093	7361541	7370093	TKL_IRAK_DUF26-lh.7 - DUF26 kinases have homology to DUF26 containing loci, expressed
1969	Plieotropic QTL 20	22	Chr7	LOC_Os07g12860	+	7369980	7371979	7371980	7377875	7369980	7377875	transposon protein, putative, unclassified, expressed
1970	Plieotropic QTL 20	23	Chr7	LOC_Os07g12880	-	7392879	7394878	7391568	7392878	7391568	7394878	transposon protein, putative, Pong sub-class, expressed
1971	Plieotropic QTL 20	24	Chr7	LOC_Os07g12890	+	7392486	7394485	7394486	7397715	7392486	7397715	metal cation transporter, putative, expressed
1972	Plieotropic QTL 20	25	Chr7	LOC_Os07g12900	-	7409554	7411553	7405745	7409553	7405745	7411553	cadmium/zinc-transporting ATPase, putative, expressed
1973	Plieotropic QTL 20	26	Chr7	LOC_Os07g12910	-	7418060	7420059	7414568	7418059	7414568	7420059	PHD finger protein, putative, expressed
1974	Plieotropic QTL 20	27	Chr7	LOC_Os07g12920	+	7416848	7418847	7418848	7419702	7416848	7419702	expressed protein
1975	Plieotropic QTL 20	28	Chr7	LOC_Os07g12940	+	7423909	7425908	7425909	7426425	7423909	7426425	expressed protein
1976	Plieotropic QTL 20	29	Chr7	LOC_Os07g12950	+	7426690	7428689	7428690	7435957	7426690	7435957	transposon protein, putative, unclassified, expressed
1977	Plieotropic QTL 20	30	Chr7	LOC_Os07g12970	+	7439506	7441505	7441506	7444705	7439506	7444705	retrotransposon protein, putative, Ty3-gypsy subclass, expressed
1978	Plieotropic QTL 20	31	Chr7	LOC_Os07g12980	-	7450422	7452421	7445039	7450421	7445039	7452421	retrotransposon protein, putative, Ty3-gypsy subclass, expressed
1979	Plieotropic QTL 20	32	Chr7	LOC_Os07g12990	+	7450442	7452441	7452442	7453482	7450442	7453482	conserved hypothetical protein
1980	Plieotropic QTL 20	33	Chr7	LOC_Os07g13010	+	7458974	7460973	7460974	7468777	7458974	7468777	ulp1 protease family, C-terminal catalytic domain containing protein, expressed
1981	Plieotropic QTL 20	34	Chr7	LOC_Os07g13020	-	7472947	7474946	7469762	7472946	7469762	7474946	SWIM zinc finger family protein, putative
1982	Plieotropic QTL 20	35	Chr7	LOC_Os07g13030	+	7472304	7474303	7474304	7475773	7472304	7475773	expressed protein
1983	Plieotropic QTL 20	36	Chr7	LOC_Os07g13040	-	7479731	7481730	7476185	7479730	7476185	7481730	expressed protein
1984	Plieotropic QTL 20	37	Chr7	LOC_Os07g13050	-	7483953	7485952	7482940	7483952	7482940	7485952	hypothetical protein
1985	Plieotropic QTL 20	38	Chr7	LOC_Os07g13060	+	7485160	7487159	7487160	7490486	7485160	7490486	transposon protein, putative, CACTA, En/Spm sub-class, expressed
1986	Plieotropic QTL 20	39	Chr7	LOC_Os07g13070	+	7490810	7492809	7492810	7495417	7490810	7495417	transposon protein, putative, CACTA, En/Spm sub-class
1987	Plieotropic QTL 20	40	Chr7	LOC_Os07g13080	+	7494009	7496008	7496009	7498803	7494009	7498803	transposon protein, putative, CACTA, En/Spm sub-class, expressed
1988	Plieotropic QTL 20	41	Chr7	LOC_Os07g13090	-	7500552	7502551	7499313	7500551	7499313	7502551	expressed protein
1989	Plieotropic QTL 20	42	Chr7	LOC_Os07g13100	-	7503890	7505889	7501890	7503889	7501890	7505889	DNA binding protein, putative, expressed
1990	Plieotropic QTL 20	43	Chr7	LOC_Os07g13120	+	7506399	7508398	7508399	7514848	7506399	7514848	retrotransposon protein, putative, Ty3-gypsy subclass, expressed
1991	Plieotropic QTL 20	44	Chr7	LOC_Os07g13130	-	7518880	7520879	7515721	7518879	7515721	7520879	retrotransposon protein, putative, Ty3-gypsy subclass, expressed
1992	Plieotropic QTL 20	45	Chr7	LOC_Os07g13140	-	7532458	7534457	7524014	7532457	7524014	7534457	retrotransposon protein, putative, unclassified, expressed
1993	Plieotropic QTL 20	46	Chr7	LOC_Os07g13160	-	7542880	7544879	7541883	7542879	7541883	7544879	expressed protein
1994	Plieotropic QTL 20	47	Chr7	LOC_Os07g13170	+	7543486	7545485	7545486	7550141	7543486	7550141	AP2 domain containing protein, expressed
1995	Plieotropic QTL 20	48	Chr7	LOC_Os07g13180	-	7553315	7555314	7550491	7553314	7550491	7555314	expressed protein
1996	Plieotropic QTL 20	49	Chr7	LOC_Os07g13190	+	7562393	7564392	7564393	7567724	7562393	7567724	retrotransposon protein, putative, unclassified, expressed
1997	Plieotropic QTL 20	50	Chr7	LOC_Os07g13200	-	7572009	7574008	7569806	7572008	7569806	7574008	retrotransposon protein, putative, unclassified, expressed
[truncated: 2,034 more rows]
