# Supplementary material for: Unveiling the genetic architecture for lodging resistance in rice (Oryza sativa. L) by genome-wide association analyses
Source: Front Genet. 2022 Sep 6;13:960007. doi: 10.3389/fgene.2022.960007 (PMC9486067; doi:10.3389/fgene.2022.960007)
Supplement: Supplementary file 5 [file Table1.xlsx]

## Sheet: Table S1
Table S1: List of primer sequences used for qRT-PCR based expression analysis of candidate genes on chromosome 7 for lodging resistance in Rice
Sr No.	Locus	Primer Name	Primer
1	LOC_Os07g09870	OsFBA2-Q-F	CGACGGAGAAGTGGAGTGTG
		OsFBA2-Q-R	GCTGAGCGTGCCATTGGATT
2	LOC_Os07g09950	OsFBX222-Q-F	GGACCACTCAACATCCATCAGA
		OsFBX222-Q-R	CGCGATGAACTGTAACCAAGAAG
3	LOC_Os07g09970	LTPL84-Protease inhibitor-Q-F	AGTGCCTGTGCGTGCTCAT
		LTPL84-Protease inhibitor-Q-R	GCCTTGGTGACGTTGATCTTG
